# Supplementary material for: Venom gland transcriptomics and bioactivity profiling suggest bifunctional hyaluronidase activity in the venom of Mesobuthus crucittii (Scorpiones: Buthidae)
Source: Front Mol Biosci. 2026 Jun 1;13:1807239. doi: 10.3389/fmolb.2026.1807239 (PMC13294633; doi:10.3389/fmolb.2026.1807239)
Supplement: Supplementary file 3 [file DataSheet1.xlsx]

## Sheet: NaTx
Transcript	Accession No	% identity	E-Value	Name Toxin	Genus	species	Type
MCRUCITTII|157945|TRINITY_DN62880_C0_G1_I1P1	A0A384E0Y8.2	93.548	1.26e-34	BmkDfsin3	Oliverius	martensii	NaTx
MCRUCITTII|188883|TRINITY_DN111832_C0_G1_I1P1	A0A384E0Y8.2	93.548	1.05e-34	BmkDfsin3	Oliverius	martensii	NaTx
MCRUCITTII|054547|TRINITY_DN11_C0_G1_I1P1	ABR21032.1	88.372	6.25e-50	venom NaTx	Mesobuthus	eupeus	NaTx
MCRUCITTII|054554|TRINITY_DN11_C0_G2_I2P1	ABR21032.1	84.706	7.6e-47	venom NaTx	Mesobuthus	eupeus	NaTx
MCRUCITTII|054555|TRINITY_DN11_C0_G2_I3P1	ABR21032.1	91.765	1.16e-50	venom NaTx	Mesobuthus	eupeus	NaTx
MCRUCITTII|053824|TRINITY_DN70_C0_G1_I5P1	ABR21081.1	84.615	8.87e-50	venom lipolysis activating peptide beta	Mesobuthus	eupeus	NaTx
MCRUCITTII|072313|TRINITY_DN1114_C0_G2_I3P1	AGT39264.1	89.873	2.09e-45	meutoxin 2a	Mesobuthus	eupeus	NaTx
MCRUCITTII|097761|TRINITY_DN8130_C0_G3_I2P1	AIX87637.1	86.517	5.59e-49	AbNaTx24	Androctonus	bicolor	NaTx
MCRUCITTII|104684|TRINITY_DN4770_C0_G1_I1P1	AJF23104.1	94.118	2.15e-52	Analgesic-Antitumor	Mesobuthus	eupeus	NaTx
MCRUCITTII|173637|TRINITY_DN19024_C1_G1_I1P1	AMX81454.1	89.706	1.11e-36	meuNa7	Mesobuthus	eupeus	NaTx
MCRUCITTII|053652|TRINITY_DN4_C0_G1_I9P1	AMX81459.1	95.455	1.93e-52	meuNa12	Mesobuthus	eupeus	NaTx
MCRUCITTII|053651|TRINITY_DN4_C0_G1_I8P1	AMX81461.1	93.182	6.6e-52	meuNa10	Mesobuthus	eupeus	NaTx
MCRUCITTII|053036|TRINITY_DN12_C0_G3_I7P1	AMX81474.1	93.75	1.35e-59	meuPep27	Mesobuthus	eupeus	NaTx
MCRUCITTII|123732|TRINITY_DN1718_C0_G1_I8P1	AMX81474.1	89.773	4.9e-52	meuPep27	Mesobuthus	eupeus	NaTx
MCRUCITTII|012065|TRINITY_DN198_C2_G1_I14P1	AMX81477.1	87.234	7.58e-56	meuPep28	Mesobuthus	eupeus	NaTx
MCRUCITTII|012067|TRINITY_DN198_C2_G1_I2P1	AMX81477.1	88.298	1.56e-56	meuPep28	Mesobuthus	eupeus	NaTx
MCRUCITTII|011871|TRINITY_DN127_C0_G1_I9P1	AMX81481.1	93.976	3.69e-52	meuTx21	Mesobuthus	eupeus	NaTx
MCRUCITTII|011878|TRINITY_DN127_C0_G2_I15P1	AMX81481.1	92.771	6.75e-51	meuTx21	Mesobuthus	eupeus	NaTx
MCRUCITTII|011880|TRINITY_DN127_C0_G2_I17P1	AMX81481.1	100	3.53e-56	meuTx21	Mesobuthus	eupeus	NaTx
MCRUCITTII|011885|TRINITY_DN127_C0_G2_I21P1	AMX81481.1	91.566	9.6e-51	meuTx21	Mesobuthus	eupeus	NaTx
MCRUCITTII|011891|TRINITY_DN127_C0_G2_I27P1	AMX81481.1	93.976	8.82e-53	meuTx21	Mesobuthus	eupeus	NaTx
MCRUCITTII|011897|TRINITY_DN127_C0_G2_I9P1	AMX81481.1	93.976	2.21e-50	meuTx21	Mesobuthus	eupeus	NaTx
MCRUCITTII|053052|TRINITY_DN31_C0_G2_I10P1	AMX81485.1	85.882	8.91e-49	meuNa32	Mesobuthus	eupeus	NaTx
MCRUCITTII|053060|TRINITY_DN31_C0_G2_I2P1	AMX81485.1	88.235	1.41e-50	meuNa32	Mesobuthus	eupeus	NaTx
MCRUCITTII|053064|TRINITY_DN31_C0_G2_I24P1	AMX81485.1	84.706	3.55e-48	meuNa32	Mesobuthus	eupeus	NaTx
MCRUCITTII|053065|TRINITY_DN31_C0_G2_I25P1	AMX81485.1	82.353	1.99e-46	meuNa32	Mesobuthus	eupeus	NaTx
MCRUCITTII|053029|TRINITY_DN12_C0_G1_I1P1	B8XH01.1	68.367	2.67e-42	BoiLVP1	Buthus	occitanus	NaTx
MCRUCITTII|123734|TRINITY_DN1718_C0_G2_I1P1	B8XH01.1	68.367	2.05e-42	BoiLVP1	Buthus	occitanus	NaTx
MCRUCITTII|013564|TRINITY_DN2400_C0_G2_I1P1	M1J7U4.1	85.075	6.43e-35	Acra5	Androctonus	mauritanicus	NaTx
MCRUCITTII|011869|TRINITY_DN127_C0_G1_I7P1	M4GX67.1	91.566	2.21e-50	BmKBT	Oliverius	martensii	NaTx
MCRUCITTII|011890|TRINITY_DN127_C0_G2_I26P1	M4GX67.1	92.771	1.14e-51	BmKBT	Oliverius	martensii	NaTx
MCRUCITTII|011894|TRINITY_DN127_C0_G2_I6P1	M4GX67.1	91.566	7.88e-51	BmKBT	Oliverius	martensii	NaTx
MCRUCITTII|076327|TRINITY_DN17725_C0_G2_I1P1	P0C5I5.1	55.294	4.89e-20	Lqh-dprIT3	Leiurus	quinquestriatus	NaTx
MCRUCITTII|015686|TRINITY_DN613_C0_G2_I3P1	P0DQU0.1	96.774	7.3e-35	BmKDfsin6	Oliverius	martensii	NaTx
MCRUCITTII|200732|TRINITY_DN114743_C0_G1_I1P1	P0DQU1.1	91.935	2.02e-32	BmKDfsin6	Oliverius	martensii	NaTx
MCRUCITTII|012626|TRINITY_DN101_C0_G1_I57P1	P45697.2	84.337	5.86e-47	BmK-M1	Oliverius	martensii	NaTx
MCRUCITTII|099604|TRINITY_DN224_C0_G1_I2P1	P45697.2	72.059	3.17e-28	BmK-M1	Oliverius	martensii	NaTx
MCRUCITTII|053917|TRINITY_DN75_C0_G2_I4P1	P68726.1	55.814	2.43e-24	LqhIT2-53	Leiurus	quinquestriatus	NaTx
MCRUCITTII|053050|TRINITY_DN31_C0_G1_I1P1	P86403.2	97.647	7.68e-55	MeuNaTxalpha2	Mesobuthus	eupeus	NaTx
MCRUCITTII|099615|TRINITY_DN224_C1_G1_I1P1	P86403.2	97.647	1.66e-55	MeuNaTxalpha2	Mesobuthus	eupeus	NaTx
MCRUCITTII|053911|TRINITY_DN75_C0_G1_I6P1	Q26292.1	77.647	2.9e-40	LqhIT2	Leiurus	quinquestriatus	NaTx
MCRUCITTII|053913|TRINITY_DN75_C0_G1_I9P1	Q26292.1	75	2.65e-35	LqhIT2	Leiurus	quinquestriatus	NaTx
MCRUCITTII|053920|TRINITY_DN75_C0_G2_I7P1	Q26292.1	69.048	6.41e-32	LqhIT2	Leiurus	quinquestriatus	NaTx
MCRUCITTII|153641|TRINITY_DN62325_C0_G1_I1P1	Q26292.1	86.905	8.63e-45	LqhIT2	Leiurus	quinquestriatus	NaTx
MCRUCITTII|037393|TRINITY_DN80061_C0_G1_I1P1	Q56TT9.1	92.941	6.3e-51	BjIT	Hottentotta	judaicus	NaTx
MCRUCITTII|203493|TRINITY_DN118014_C0_G1_I1P1	Q56TT9.1	92.941	4.5e-51	BjIT	Hottentotta	judaicus	NaTx
MCRUCITTII|053034|TRINITY_DN12_C0_G3_I5P2	Q6WJF5.3	90.816	2.75e-60	BmLVP1	Oliverius	martensii	NaTx
MCRUCITTII|053037|TRINITY_DN12_C0_G3_I8P1	Q6WJF5.3	89.796	1.25e-59	BmLVP1	Oliverius	martensii	NaTx
MCRUCITTII|123721|TRINITY_DN1718_C0_G1_I22P1	Q6WJF5.3	87.755	2.19e-58	BmLVP1	Oliverius	martensii	NaTx
MCRUCITTII|123726|TRINITY_DN1718_C0_G1_I28P2	Q6WJF5.3	87.755	6.14e-59	BmLVP1	Oliverius	martensii	NaTx
MCRUCITTII|086049|TRINITY_DN13422_C0_G1_I1P1	Q7Z0H4.1	74.074	4.73e-21	BmP08	Oliverius	martensii	NaTx
MCRUCITTII|048701|TRINITY_DN83057_C0_G1_I1P1	Q9BLM4.1	46.429	6.65e-15	AahP1005	Androctonus	australis	NaTx
MCRUCITTII|012598|TRINITY_DN101_C0_G1_I27P1	Q9GQV6.1	83.133	5.74e-47	BmKaTx16	Oliverius	martensii	NaTx
MCRUCITTII|099608|TRINITY_DN224_C0_G1_I6P1	QFS21586.1	76.471	3.28e-30	Toxin precursor	Mesobuthus	eupeus	NaTx
MCRUCITTII|053532|TRINITY_DN50_C0_G1_I2P1	XHB13279.1	94.595	1.17e-44	pMeNaTx1-4	Mesobuthus	eupeus	NaTx
MCRUCITTII|011367|TRINITY_DN188_C0_G1_I1P1	XHB13532	0.92	6e-53	pMeNaTx6-1	Mesobuthus	eupeus	NaTx
MCRUCITTII|011381|TRINITY_DN188_C1_G1_I1P1	XHB13532.1	0.95	6.59e-54	pMeNaTx6-1	Mesobuthus	eupeus	NaTx
MCRUCITTII|012597|TRINITY_DN101_C0_G1_I26P1	XHB13713.1	86.047	8.1e-49	pMeNaTx1-5	Mesobuthus	eupeus	NaTx
MCRUCITTII|053035|TRINITY_DN12_C0_G3_I6P2	XHB13964.1	75.789	1.74e-48	pMeNaTx8-3	Mesobuthus	eupeus	NaTx
MCRUCITTII|123719|TRINITY_DN1718_C0_G1_I20P1	XHB13964.1	84.337	2.59e-46	pMeNaTx8-3	Mesobuthus	eupeus	NaTx
MCRUCITTII|123723|TRINITY_DN1718_C0_G1_I24P1	XHB13964.1	83.673	1.11e-57	pMeNaTx8-3	Mesobuthus	eupeus	NaTx
MCRUCITTII|123727|TRINITY_DN1718_C0_G1_I29P2	XHB13964.1	86.747	8.34e-48	pMeNaTx8-3	Mesobuthus	eupeus	NaTx
MCRUCITTII|140208|TRINITY_DN2333_C0_G1_I8P1	XHB13967.1	93.827	7.04e-49	pMeNaTx12-3	Mesobuthus	eupeus	NaTx
MCRUCITTII|031943|TRINITY_DN4526_C1_G1_I2P1	XHB14181.1	85.227	1.14e-46	pMeNaTx14-2	Mesobuthus	eupeus	NaTx
MCRUCITTII|031944|TRINITY_DN4526_C1_G2_I1P1	XHB14181.1	81.818	8.33e-39	pMeNaTx14-2	Mesobuthus	eupeus	NaTx
MCRUCITTII|125463|TRINITY_DN1551_C0_G1_I1P1	XHB14193.1	56.863	2.08e-26	pMeNaTx5-4	Mesobuthus	eupeus	NaTx
MCRUCITTII|125464|TRINITY_DN1551_C0_G2_I1P1	XHB14193.1	56.863	1.98e-26	pMeNaTx5-4	Mesobuthus	eupeus	NaTx
MCRUCITTII|098861|TRINITY_DN260_C7_G1_I2P1	XHB14287.1	97.778	3.03e-57	pMeNaTx9-1	Mesobuthus	eupeus	NaTx
MCRUCITTII|054782|TRINITY_DN67_C0_G1_I1P1	XHB14327.1	78.481	3.96e-39	pMeNaTx4-1	Mesobuthus	eupeus	NaTx
MCRUCITTII|054783|TRINITY_DN67_C0_G1_I2P1	XHB14327.1	76.25	1.07e-38	pMeNaTx4-1	Mesobuthus	eupeus	NaTx
MCRUCITTII|054784|TRINITY_DN67_C0_G1_I3P1	XHB14327.1	83.544	1.16e-41	pMeNaTx4-1	Mesobuthus	eupeus	NaTx
MCRUCITTII|054790|TRINITY_DN67_C0_G2_I1P1	XHB14327.1	85	9.89e-44	pMeNaTx4-1	Mesobuthus	eupeus	NaTx
MCRUCITTII|054791|TRINITY_DN67_C0_G2_I2P1	XHB14327.1	75	4.55e-28	pMeNaTx4-1	Mesobuthus	eupeus	NaTx
MCRUCITTII|015681|TRINITY_DN684_C0_G2_I3P1	XHB14426.1	91.176	1.32e-61	pMeNaTx5-3	Mesobuthus	eupeus	NaTx
MCRUCITTII|015681|TRINITY_DN684_C0_G2_I3P1	XHB14426.1	91.176	1.32e-61	pMeNaTx5-3	Mesobuthus	eupeus	NaTx
MCRUCITTII|099592|TRINITY_DN233_C0_G2_I1P1	XHB13757.1	96.591	3.55e-55	pMeNaTx11-2	Mesobuthus	eupeus	NaTx

## Sheet: KTx
Transcript	Accession No	% identity	E-Value	Name Toxin	Genus	species	Type
MCRUCITTII|100455|TRINITY_DN717_C0_G1_I2P1	ACJ23158.1	77.273	9.99e-23	Tx277	Buthus	israelis	KTx
MCRUCITTII|017463|TRINITY_DN20262_C0_G1_I1P1	ADY39486.1	96.61	2.88e-32	gamma buthitoxin Hj1a	Hottentotta	judaicus	KTx
MCRUCITTII|131441|TRINITY_DN12074_C0_G1_I1P1	ADY39518.1	93.333	5.33e-34	U14-hottentoxin-Hj1a	Hottentotta	judaicus	KTx
MCRUCITTII|054970|TRINITY_DN38_C0_G1_I3P1	AIL48747.1	96.721	2.87e-34	pMeKTx8-1	Mesobuthus	eupeus	KTx
MCRUCITTII|054979|TRINITY_DN38_C0_G2_I6P1	AIL48747.1	98.361	1.21e-34	pMeKTx8-1	Mesobuthus	eupeus	KTx
MCRUCITTII|050099|TRINITY_DN2539_C0_G1_I5P1	AIL48766.1	87.5	2.26e-28	pMeKTx7-2	Mesobuthus	eupeus	KTx
MCRUCITTII|099941|TRINITY_DN232_C0_G1_I1P1	AIL48770.1	96.667	5.3e-33	pMeKTx13-1	Mesobuthus	eupeus	KTx
MCRUCITTII|099945|TRINITY_DN232_C0_G4_I1P1	AIL48770.1	96.667	8.83e-33	pMeKTx13-1	Mesobuthus	eupeus	KTx
MCRUCITTII|099944|TRINITY_DN232_C0_G3_I2P3	AIL48785.1	100	1.09e-34	pMeKTx13-2	Mesobuthus	eupeus	KTx
MCRUCITTII|009370|TRINITY_DN1876_C0_G2_I4P1	AIX87608.1	85	1.17e-41	Kunitz type Carboxypeptidase	Androctonus	bicolor	KTx
MCRUCITTII|155411|TRINITY_DN2145_C0_G2_I4P1	AIX87724.1	89.796	1.7e-56	Orphan peptide	Androctonus	bicolor	KTx
MCRUCITTII|008162|TRINITY_DN16881_C0_G1_I1P1	ALX72352.1	100	1.9e-45	KTx11	Odontobuthus	doriae	KTx
MCRUCITTII|055181|TRINITY_DN7_C0_G2_I6P2	AMX81440.1	98.148	1.57e-29	meuK2	Mesobuthus	eupeus	KTx
MCRUCITTII|050102|TRINITY_DN2539_C0_G1_I8P1	AMX81442.1	98.182	4.49e-32	meuK7-3	Mesobuthus	eupeus	KTx
MCRUCITTII|050105|TRINITY_DN2539_C0_G2_I3P1	AMX81442.1	79.63	5.1e-23	meuK7-3	Mesobuthus	eupeus	KTx
MCRUCITTII|053144|TRINITY_DN60_C0_G1_I1P1	AMY15321.1	96.552	6.08e-32	meuK1.16	Mesobuthus	eupeus	KTx
MCRUCITTII|053145|TRINITY_DN60_C0_G1_I2P1	AMY15321.1	100	1.65e-33	meuK1.16	Mesobuthus	eupeus	KTx
MCRUCITTII|053152|TRINITY_DN60_C0_G3_I3P1	AMY15321.1	94.828	3.76e-31	meuK1.16	Mesobuthus	eupeus	KTx
MCRUCITTII|182232|TRINITY_DN3517_C0_G1_I1P1	B8XH38.1	73.333	1.47e-23	Tx677	Buthus	israelis	KTx
MCRUCITTII|016085|TRINITY_DN602_C1_G1_I3P1	B8XH42.1	77.586	1.92e-23	aKTx16.6	Buthus	israelis	KTx
MCRUCITTII|016087|TRINITY_DN602_C1_G1_I5P1	B8XH42.1	77.586	8.75e-24	aKTx16.6	Buthus	israelis	KTx
MCRUCITTII|161188|TRINITY_DN5213_C0_G2_I2P2	B8XH44.1	84.615	5.63e-30	aKTx27.1	Buthus	israelis	KTx
MCRUCITTII|053146|TRINITY_DN60_C0_G1_I3P1	C0HJQ8.1	92.982	5.78e-31	aKTx1.16	Mesobuthus	eupeus	KTx
MCRUCITTII|053154|TRINITY_DN60_C0_G3_I5P1	C0HJQ8.1	91.228	2.91e-30	aKTx1.16	Mesobuthus	eupeus	KTx
MCRUCITTII|016088|TRINITY_DN602_C1_G1_I6P1	D3JXM1.2	98.305	2.76e-32	aKTx16.4	Mesobuthus	eupeus	KTx
MCRUCITTII|077979|TRINITY_DN1061_C0_G2_I2P1	E4VP41.1	87.302	3.63e-32	MeuTxalpha4	Mesobuthus	eupeus	KTx
MCRUCITTII|190799|TRINITY_DN101628_C0_G1_I1P1	P0DJ47.1	83.077	3.64e-33	Kunitz type BmKTT3	Olivierus	martensii	KTx
MCRUCITTII|053742|TRINITY_DN94_C0_G2_I1P2	P0DJ50.2	45	9.54e-19	Kunitz type BmKTT2	Olivierus	martensii	KTx
MCRUCITTII|078266|TRINITY_DN1063_C0_G1_I1P1	P0DJ50.2	94.872	4.02e-47	Kunitz type BmKTT2	Olivierus	martensii	KTx
MCRUCITTII|078274|TRINITY_DN1063_C0_G2_I5P1	P0DJ50.2	97.531	8.22e-51	Kunitz type BmKTT2	Olivierus	martensii	KTx
MCRUCITTII|135676|TRINITY_DN4668_C1_G1_I5P1	P86399.2	92.188	6.82e-37	lambda MeuTx	Mesobuthus	eupeus	KTx
MCRUCITTII|016036|TRINITY_DN632_C0_G2_I2P2	P86400.2	98.246	2.52e-32	aKTx8.6	Mesobuthus	eupeus	KTx
MCRUCITTII|054764|TRINITY_DN73_C0_G1_I3P2	Q86SD8.1	94.915	5.54e-31	aKTx15.5	Androctonus	australis	KTx
MCRUCITTII|054544|TRINITY_DN54_C0_G2_I2P1	Q95P89.1	81.667	2.59e-24	TxKS1	Olivierus	martensii	KTx
MCRUCITTII|012717|TRINITY_DN185_C0_G2_I3P1	Q9NJP7.1	96.429	9.8e-30	aKTx89.1	Olivierus	martensii	KTx
MCRUCITTII|177659|TRINITY_DN530_C1_G2_I4P3	XP_023238900.1	69.231	2.18e-26	KTx8	Centruroides	sculpturatus	KTx
MCRUCITTII|102559|TRINITY_DN84850_C0_G1_I1P1	XP_023241648.1	61.29	1.55e-20	gamma-KTx1.1	Centruroides	sculpturatus	KTx
MCRUCITTII|099265|TRINITY_DN252_C0_G2_I1P1	AIL48771.1	93.59	2.56e-47	pMeKTx20	Mesobuthus	eupeus	KTx
MCRUCITTII|099266|TRINITY_DN252_C0_G2_I2P1	AIL48771.1	92.308	9.67e-45	pMeKTx20	Mesobuthus	eupeus	KTx
MCRUCITTII|055974|TRINITY_DN1271_C1_G1_I4P2	AIL48780.1	66.129	1.11e-20	pMeKTx27	Mesobuthus	eupeus	KTx
MCRUCITTII|012227|TRINITY_DN102_C0_G2_I9P1	ALN49358.1	93.333	2.58e-32	TXKalpha3	Mesobuthus	eupeus	KTx
MCRUCITTII|031345|TRINITY_DN10992_C0_G1_I2P1	AMX81443.1	98.734	5.12e-50	meuK4	Mesobuthus	eupeus	KTx
MCRUCITTII|038120|TRINITY_DN9394_C0_G3_I2P1	Q9BKB7.1	98.246	2.49e-32	Gamma KTx	Mesobuthus	eupeus	KTx
MCRUCITTII|055973|TRINITY_DN1271_C1_G1_I3P1	AIL48780.1	85.484	1.75e-30	pMeKTx27-1	Mesobuthus	eupeus	KTx
MCRUCITTII|017203|TRINITY_DN22358_C0_G2_I1P1	AMX81449.1	88.679	2.62e-23	meuK28-2	Mesobuthus	eupeus	KTx

## Sheet: ClTx
Transcript	Accession No	% identity	E-Value	Name Toxin	Genus	species	Type
MCRUCITTII|053250|TRINITY_DN2_C1_G2_I1P1	AHY00044.1	91.667	4.54e-32	Chlorotoxin-2	Mesobuthus	gibbosus	ClTx
MCRUCITTII|053251|TRINITY_DN2_C1_G2_I2P1	AMX81451.1	100	1.46e-35	meuCI15	Mesobuthus	eupeus	ClTx
MCRUCITTII|039059|TRINITY_DN5540_C0_G1_I1P1	P81761.2	75.862	1.93e-22	BTChI2	Hottentotta	tamulus	ClTx

## Sheet: VenomPeptide
Transcript	Accession No	% identity	E-Value	Name Toxin	Genus	species	Type
MCRUCITTII|130065|TRINITY_DN327_C0_G1_I4P1	A0A218QX58.1	66.234	3.87e-149	CRIVP	Tityus	serrulatus	Venom peptide
MCRUCITTII|057729|TRINITY_DN485_C0_G2_I1P1	AAK61817.1	92.135	1.69e-53	Anticoagulant peptide AP1	Olivierus	martensii	Venom peptide
MCRUCITTII|012248|TRINITY_DN115_C0_G1_I28P1	ABR21066.1	84.8	4.21e-156	Chymotrypsion-like	Mesobuthus	eupeus	Venom peptide
MCRUCITTII|150924|TRINITY_DN13645_C2_G1_I1P2	AIX87702.1	84.127	4.43e-26	orphan peptide	Androctonus	bicolor	?
MCRUCITTII|068640|TRINITY_DN3367_C0_G1_I1P2	AMX81475.1	100	2.12e-41	meuVAP-6	Mesobuthus	eupeus	Venom peptide
MCRUCITTII|053837|TRINITY_DN58_C0_G1_I3P1	AMX81477.1	97.849	1.33e-60	meuPep28	Mesobuthus	eupeus	Venom peptide
MCRUCITTII|025183|TRINITY_DN7868_C0_G1_I1P1	AMX81493.1	100	3.41e-42	meuTx20	Mesobuthus	eupeus	Venom peptide
MCRUCITTII|049031|TRINITY_DN17535_C3_G1_I1P3	AMX81495.1	92	6.88e-25	meu14toxinA	Mesobuthus	eupeus	Venom peptide
MCRUCITTII|053252|TRINITY_DN2_C1_G2_I3P2	AMX81495.1	93.333	1.12e-32	meu14toxinA	Mesobuthus	eupeus	Venom peptide
MCRUCITTII|042226|TRINITY_DN43750_C0_G1_I1P1	P0CJ14.1	54.945	1.86e-28	Venom protein 302	Lychas	mucronatus	Venom peptide
MCRUCITTII|057902|TRINITY_DN437_C0_G2_I2P1	Q9Y0X6.2	87.05	3.24e-83	BmK-YA	Olivierus	martensii	Venom peptide
MCRUCITTII|068643|TRINITY_DN3367_C0_G2_I2P2	XHB13389.1	95.714	1.89e-39	putative venom peptide 123	Mesobuthus	eupeus	Venom peptide
MCRUCITTII|102734|TRINITY_DN31267_C0_G2_I1P2	XHB14150.1	97.143	1.48e-48	putative venom peptide 852	Mesobuthus	eupeus	Venom peptide
MCRUCITTII|078113|TRINITY_DN1038_C0_G3_I1P1	XHB14173.1	70.968	2.75e-60	putative venom peptide 875	Mesobuthus	eupeus	Venom peptide
MCRUCITTII|118880|TRINITY_DN6995_C0_G1_I1P1	XHB14177.1	92.683	7.39e-74	putative venom peptide 879	Mesobuthus	eupeus	Venom peptide
MCRUCITTII|033211|TRINITY_DN85038_C0_G1_I1P1	XP_023215406.1	78.125	2.86e-48	venom protein 30.1	Centruroides	sculpturatus	Venom peptide
MCRUCITTII|141017|TRINITY_DN2364_C1_G1_I2P1	XP_023238420.1	78.03	2.13e-66	U24-Ctenitoxin	Centruroides	sculpturatus	Venom peptide
MCRUCITTII|051940|TRINITY_DN94919_C0_G1_I1P1	XP_067138540.1	74.205	1.36e-150	venom allergen 5-like	Centruroides	sculpturatus	Venom peptide
MCRUCITTII|118328|TRINITY_DN56115_C0_G1_I1P1	XP_067138540.1	73.498	5.11e-149	venom allergen 5-like	Centruroides	sculpturatus	Venom peptide

## Sheet: AMP
Transcript	Accession No	% identity	E-Value	Name Toxin	Genus	species	Type
MCRUCITTII|195531|TRINITY_DN102422_C0_G1_I1P1	A0A0C4G489.1	84.211	1.05e-36	Heterin-1	Heterometrus	spinifer	AMP
MCRUCITTII|104360|TRINITY_DN4714_C0_G1_I5P1	AGC92780.1	98.649	1.04e-43	Caerin-like AMP	Mesobuthus	eupeus	AMP
MCRUCITTII|133595|TRINITY_DN15663_C0_G1_I1P1	ALY33539.1	100	1.27e-37	AMP5	Odontobuthus	doriae	AMP
MCRUCITTII|048971|TRINITY_DN17578_C1_G1_I1P1	B8XH50.1	88.06	3.46e-24	Tx348	Buthus	israelis	AMP

## Sheet: Enzyme
Transcript	Accession No	% identity	E-Value	Name Toxin	Genus	species	Type
Mcrucittii|012896|TRINITY_DN147_c0_g1_i6p1	U6BLN5	73.134	0	BumaMPs1	Olivierus	martensii	Enzyme
MCRUCITTII|026055|TRINITY_DN1699_C2_G1_I1P1	XP_023239081.1	80.321	1.91e-149	Phospholipase A2	Centruroides	sculpturatus	Enzyme
MCRUCITTII|041729|TRINITY_DN1497_C0_G2_I1P1	WLP01547.1	91.756	0	Phospholipase A2	Androctonus	crassicauda	Enzyme
MCRUCITTII|042468|TRINITY_DN93985_C0_G1_I1P1	WLP01543.1	99.415	5.39e-124	Phospholipase A2	Androctonus	crassicauda	Enzyme
MCRUCITTII|045886|TRINITY_DN58870_C0_G1_I1P1	XP_023210341.1	78.182	2.25e-81	Phospholipase A2	Centruroides	sculpturatus	Enzyme
MCRUCITTII|049902|TRINITY_DN2560_C0_G2_I5P1	U6BLN5.1	61.811	1.07e-105	BumaMPs1	Olivierus	martensii	Enzyme
MCRUCITTII|049903|TRINITY_DN2560_C0_G2_I6P1	U6BLN5.1	62.205	2.24e-106	BumaMPs1	Olivierus	martensii	Enzyme
Mcrucittii|053107|TRINITY_DN10_c0_g1_i18p1	U6BLN5	74.874	0	BumaMPs1	Olivierus	martensii	Enzyme
MCRUCITTII|053761|TRINITY_DN18_C0_G1_I22P1	WLP01545.1	84.184	3.13e-118	Phospholipase A2	Androctonus	crassicauda	Enzyme
MCRUCITTII|053772|TRINITY_DN18_C0_G1_I34P1	WLP01545.1	88.318	1.42e-135	Phospholipase A2	Androctonus	crassicauda	Enzyme
MCRUCITTII|053777|TRINITY_DN18_C0_G1_I8P1	WLP01545.1	83.645	1.63e-126	Phospholipase A2	Androctonus	crassicauda	Enzyme
MCRUCITTII|053778|TRINITY_DN18_C0_G1_I9P1	WLP01545.1	86.916	7.55e-134	Phospholipase A2	Androctonus	crassicauda	Enzyme
MCRUCITTII|053785|TRINITY_DN20_C0_G1_I17P1	WLP01545.1	84.049	2.5e-92	Phospholipase A2	Androctonus	crassicauda	Enzyme
MCRUCITTII|053791|TRINITY_DN20_C0_G1_I4P1	WLP01545.1	83.696	2.28e-108	Phospholipase A2	Androctonus	crassicauda	Enzyme
Mcrucittii|054733|TRINITY_DN68_c0_g2_i2p1	U6BLN5	59.305	6.15e-165	BumaMPs1	Olivierus	martensii	Enzyme
Mcrucittii|057881|TRINITY_DN451_c0_g1_i2p1	P86100	96.829	0	Hyaluronidase	Olivierus	martensii	Enzyme
Mcrucittii|057882|TRINITY_DN451_c0_g2_i1p1	P86100	96.341	0	Hyaluronidase	Olivierus	martensii	Enzyme
MCRUCITTII|116081|TRINITY_DN7335_C0_G1_I1P1	XP_023239081.1	83.929	1.24e-101	Phospholipase A2	Centruroides	sculpturatus	Enzyme
MCRUCITTII|118070|TRINITY_DN29824_C3_G2_I1P1	WLP01543.1	98.876	7.37e-129	Phospholipase A2	Androctonus	crassicauda	Enzyme
Mcrucittii|147047|TRINITY_DN6071_c0_g2_i1p1	A0A1L4BJ98	50.714	1.44e-101	Dermonecrotic_Hl-PLD1	Hemiscorpius	lepturus	Enzyme
Mcrucittii|147048|TRINITY_DN6071_c0_g2_i2p1	A0A1L4BJ98	50.714	1.46e-101	Dermonecrotic_Hl-PLD1	Hemiscorpius	lepturus	Enzyme
MCRUCITTII|154054|TRINITY_DN1934_C0_G1_I8P1	WCC59849.1	80.753	7.11e-144	Astacin-like metalloproteinase	Hottentotta	saulcyi	Enzyme
MCRUCITTII|154056|TRINITY_DN1934_C0_G3_I3P1	WCC59850.1	84.653	3.16e-124	Astacin-like metalloproteinase	Hottentotta	saulcyi	Enzyme
MCRUCITTII|160539|TRINITY_DN1311_C0_G1_I1P1	WLP01540.1	98.065	4.73e-108	Phospholipase A2	Androctonus	crassicauda	Enzyme
MCRUCITTII|174648|TRINITY_DN89769_C0_G1_I1P1	XP_023240235.1	92.606	0	Metalloproteinase	Centruroides	sculpturatus	Enzyme
Mcrucittii|174838|TRINITY_DN76225_c0_g1_i1p1	A0A1L4BJ98	50.714	2.27e-101	Dermonecrotic_Hl-PLD1	Hemiscorpius	lepturus	Enzyme
MCRUCITTII|198423|TRINITY_DN107194_C0_G1_I1P1	WLP01542.1	100	1.15e-99	Phospholipase A2	Androctonus	crassicauda	Enzyme
