# Supplementary material for: Venom gland transcriptomics and bioactivity profiling suggest bifunctional hyaluronidase activity in the venom of Mesobuthus crucittii (Scorpiones: Buthidae)
Source: Front Mol Biosci. 2026 Jun 1;13:1807239. doi: 10.3389/fmolb.2026.1807239 (PMC13294633; doi:10.3389/fmolb.2026.1807239)
Supplement: Supplementary file 4 [file DataSheet2.xlsx]

## Sheet: blastp_toxin-ptorein_meso
Transcript	Accession No
TRINITY_DN100160_c0_g1_i1.p1	E2IYB3
TRINITY_DN10119_c0_g1_i1.p1	Q25338
TRINITY_DN10119_c0_g1_i1.p1	Q25338
TRINITY_DN101466_c0_g1_i1.p1	A6MFK8
TRINITY_DN101466_c0_g1_i1.p1	A6MFK8
TRINITY_DN101466_c0_g1_i1.p1	A6MFK8
TRINITY_DN101616_c0_g1_i1.p1	P82807
TRINITY_DN1018_c1_g1_i1.p1	Q6WJF5
TRINITY_DN101_c0_g1_i13.p1	E7D082
TRINITY_DN101_c0_g1_i26.p1	E7D082
TRINITY_DN101_c0_g1_i27.p1	Q9GQV6
TRINITY_DN101_c0_g1_i45.p1	P45697
TRINITY_DN101_c0_g1_i57.p1	P45697
TRINITY_DN10248_c0_g1_i1.p1	Q8AY75
TRINITY_DN10248_c0_g1_i12.p1	Q8AY75
TRINITY_DN10248_c0_g1_i12.p1	Q8AY75
TRINITY_DN10248_c0_g1_i13.p1	Q8AY75
TRINITY_DN10248_c0_g1_i13.p1	Q8AY75
TRINITY_DN10248_c0_g1_i3.p1	Q8AY75
TRINITY_DN10248_c0_g1_i3.p1	Q8AY75
TRINITY_DN10248_c0_g1_i6.p1	Q8AY75
TRINITY_DN10248_c0_g1_i6.p1	Q8AY75
TRINITY_DN10248_c0_g1_i9.p1	Q8AY75
TRINITY_DN10248_c0_g1_i9.p1	Q8AY75
TRINITY_DN10253_c0_g1_i2.p1	Q1HLC0
TRINITY_DN10253_c0_g1_i2.p1	Q1HLC0
TRINITY_DN10254_c0_g1_i1.p1	Q4QXT9
TRINITY_DN10254_c0_g1_i3.p1	Q4QXT9
TRINITY_DN10254_c0_g1_i4.p1	Q4QXT9
TRINITY_DN10254_c0_g1_i5.p1	Q4QXT9
TRINITY_DN10254_c0_g1_i6.p1	Q4QXT9
TRINITY_DN10254_c0_g1_i7.p1	Q4QXT9
TRINITY_DN102945_c0_g1_i1.p1	Q1HLC0
TRINITY_DN10294_c0_g1_i1.p1	W4VS99
TRINITY_DN10294_c0_g1_i11.p1	W4VS99
TRINITY_DN10294_c0_g1_i11.p2	W4VS99
TRINITY_DN10294_c0_g1_i12.p1	W4VS99
TRINITY_DN10294_c0_g1_i13.p1	W4VS99
TRINITY_DN10294_c0_g1_i14.p1	W4VS99
TRINITY_DN10294_c0_g1_i2.p1	W4VS99
TRINITY_DN10294_c0_g1_i3.p1	W4VS99
TRINITY_DN10294_c0_g1_i3.p2	W4VS99
TRINITY_DN10294_c0_g1_i5.p1	W4VS99
TRINITY_DN10294_c0_g1_i5.p2	W4VS99
TRINITY_DN10317_c3_g1_i1.p1	B2DCR8
TRINITY_DN1032_c0_g1_i1.p1	P0CJ09
TRINITY_DN1032_c0_g1_i2.p1	P0CJ09
TRINITY_DN1032_c0_g1_i3.p1	P0CJ09
TRINITY_DN1032_c0_g1_i5.p1	P0CJ09
TRINITY_DN1032_c0_g2_i1.p1	P0CJ09
TRINITY_DN1032_c0_g2_i2.p1	P0CJ09
TRINITY_DN1032_c0_g2_i3.p1	P0CJ09
TRINITY_DN1033_c0_g1_i1.p1	A0A1U9VX91
TRINITY_DN1033_c0_g1_i10.p1	A0A1U9VX91
TRINITY_DN1033_c0_g1_i2.p1	A0A1U9VX91
TRINITY_DN1033_c0_g1_i2.p2	Q3SB05
TRINITY_DN1033_c0_g1_i3.p1	A0A1U9VX91
TRINITY_DN1033_c0_g1_i4.p1	Q1HLC0
TRINITY_DN1033_c0_g1_i4.p1	Q1HLC0
TRINITY_DN1033_c0_g1_i4.p1	Q1HLC0
TRINITY_DN1033_c0_g1_i4.p1	Q1HLC0
TRINITY_DN1033_c0_g1_i5.p1	A0A1U9VX91
TRINITY_DN1033_c0_g1_i7.p1	A0A1U9VX91
TRINITY_DN1033_c0_g1_i7.p2	Q3SB05
TRINITY_DN1033_c0_g1_i8.p2	A0A1U9VX91
TRINITY_DN1033_c0_g1_i8.p1	Q1HLC0
TRINITY_DN1033_c0_g1_i8.p1	Q1HLC0
TRINITY_DN1033_c0_g1_i8.p1	Q1HLC0
TRINITY_DN1033_c0_g1_i8.p1	Q1HLC0
TRINITY_DN1033_c0_g1_i8.p1	Q1HLC0
TRINITY_DN1033_c0_g1_i8.p1	Q1HLC0
TRINITY_DN1033_c0_g1_i9.p1	A0A1U9VX91
TRINITY_DN1033_c0_g1_i9.p2	Q3SB05
TRINITY_DN10350_c0_g1_i1.p1	Q7SZN0
TRINITY_DN10350_c0_g1_i12.p1	Q7SZN0
TRINITY_DN10350_c0_g1_i12.p1	Q7SZN0
TRINITY_DN10350_c0_g1_i14.p1	Q7SZN0
TRINITY_DN10350_c0_g1_i14.p1	Q7SZN0
TRINITY_DN10350_c0_g1_i15.p1	Q7SZN0
TRINITY_DN10350_c0_g1_i15.p1	Q7SZN0
TRINITY_DN10350_c0_g1_i3.p1	Q7SZN0
TRINITY_DN10350_c0_g1_i3.p1	Q7SZN0
TRINITY_DN10350_c0_g1_i5.p2	Q7SZN0
TRINITY_DN10350_c0_g1_i5.p2	Q7SZN0
TRINITY_DN10350_c0_g1_i6.p1	Q7SZN0
TRINITY_DN10350_c0_g1_i6.p1	Q7SZN0
TRINITY_DN10350_c0_g1_i7.p1	Q7SZN0
TRINITY_DN10350_c0_g1_i7.p1	Q7SZN0
TRINITY_DN10350_c0_g1_i8.p1	Q7SZN0
TRINITY_DN10350_c0_g1_i8.p1	Q7SZN0
TRINITY_DN10350_c0_g1_i9.p1	Q7SZN0
TRINITY_DN10353_c0_g1_i1.p1	Q1HLC0
TRINITY_DN1036_c0_g1_i1.p1	P0CJ08
TRINITY_DN1036_c0_g1_i2.p1	P0CJ08
TRINITY_DN1036_c0_g1_i3.p1	P0CJ08
TRINITY_DN1036_c0_g1_i4.p1	P0CJ08
TRINITY_DN1036_c0_g1_i5.p1	P0CJ08
TRINITY_DN1036_c0_g1_i6.p1	P0CJ08
TRINITY_DN1036_c0_g1_i7.p1	P0CJ08
TRINITY_DN1036_c0_g1_i8.p1	P0CJ08
TRINITY_DN1036_c0_g1_i9.p1	P0CJ08
TRINITY_DN1036_c0_g2_i1.p1	P0CJ08
TRINITY_DN1038_c0_g1_i1.p1	P0CJ08
TRINITY_DN1038_c0_g1_i2.p1	P0CJ08
TRINITY_DN1038_c0_g2_i1.p1	P0CJ08
TRINITY_DN1038_c0_g2_i2.p1	P0CJ08
TRINITY_DN1038_c0_g2_i3.p1	P0CJ08
TRINITY_DN1038_c0_g2_i4.p1	P0CJ08
TRINITY_DN1038_c0_g2_i5.p1	P0CJ08
TRINITY_DN1038_c0_g2_i6.p1	P0CJ08
TRINITY_DN1038_c0_g2_i7.p1	P0CJ08
TRINITY_DN1038_c0_g3_i1.p1	P0CJ08
TRINITY_DN103925_c0_g1_i1.p1	Q7SZN0
TRINITY_DN103925_c0_g1_i1.p1	Q7SZN0
TRINITY_DN103_c0_g1_i3.p1	P0CJ14
TRINITY_DN103_c0_g1_i4.p1	P0CJ14
TRINITY_DN103_c0_g2_i1.p1	P0CJ14
TRINITY_DN103_c0_g2_i3.p1	P0CJ14
TRINITY_DN103_c0_g2_i4.p1	P0CJ14
TRINITY_DN104159_c0_g1_i1.p1	U6BLN5
TRINITY_DN10467_c0_g2_i1.p1	B5U2W0
TRINITY_DN10512_c0_g1_i2.p1	P0DKM8
TRINITY_DN10512_c0_g1_i2.p1	P0DKM8
TRINITY_DN10512_c0_g1_i3.p2	P0DKM8
TRINITY_DN10512_c0_g1_i3.p2	P0DKM8
TRINITY_DN10526_c0_g2_i1.p1	Q1HLC0
TRINITY_DN10526_c0_g2_i1.p1	Q1HLC0
TRINITY_DN10526_c0_g2_i2.p1	P86468
TRINITY_DN105379_c0_g1_i1.p1	Q9XZC0
TRINITY_DN105379_c0_g1_i1.p1	Q9XZC0
TRINITY_DN105379_c0_g1_i1.p1	Q9XZC0
TRINITY_DN105379_c0_g1_i1.p1	Q9XZC0
TRINITY_DN105379_c0_g1_i1.p1	Q9XZC0
TRINITY_DN105379_c0_g1_i1.p1	Q9XZC0
TRINITY_DN105379_c0_g1_i1.p1	Q9XZC0
TRINITY_DN105416_c0_g1_i1.p1	Q1HLC0
TRINITY_DN105447_c0_g1_i1.p1	Q8AY75
TRINITY_DN105447_c0_g1_i2.p1	Q8AY75
TRINITY_DN105447_c0_g1_i2.p1	Q8AY75
TRINITY_DN105447_c0_g1_i2.p1	Q8AY75
TRINITY_DN105469_c0_g1_i1.p1	Q9XZC0
TRINITY_DN105469_c0_g1_i1.p1	Q9XZC0
TRINITY_DN105469_c0_g1_i1.p1	Q9XZC0
TRINITY_DN105469_c0_g1_i1.p1	Q9XZC0
TRINITY_DN105469_c0_g1_i1.p1	Q9XZC0
TRINITY_DN105469_c0_g1_i1.p1	Q9XZC0
TRINITY_DN105586_c0_g1_i1.p1	G4V4G1
TRINITY_DN105589_c0_g1_i1.p1	A6MFK8
TRINITY_DN105589_c0_g1_i1.p1	A6MFK8
TRINITY_DN105589_c0_g1_i1.p1	A6MFK8
TRINITY_DN1055_c0_g1_i1.p1	E2IYB3
TRINITY_DN1055_c0_g1_i3.p1	E2IYB3
TRINITY_DN1055_c0_g3_i1.p1	E2IYB3
TRINITY_DN1055_c0_g3_i2.p1	E2IYB3
TRINITY_DN1055_c0_g3_i3.p2	E2IYB3
TRINITY_DN1055_c0_g3_i3.p2	E2IYB3
TRINITY_DN1055_c0_g3_i3.p2	E2IYB3
TRINITY_DN1055_c0_g3_i3.p1	E2IYB3
TRINITY_DN1055_c0_g3_i4.p2	E2IYB3
TRINITY_DN1055_c0_g3_i4.p2	E2IYB3
TRINITY_DN1055_c0_g3_i4.p2	E2IYB3
TRINITY_DN1055_c0_g3_i4.p1	E2IYB3
TRINITY_DN1055_c1_g2_i1.p1	E2IYB3
TRINITY_DN1055_c1_g2_i1.p1	E2IYB3
TRINITY_DN1055_c1_g2_i1.p1	E2IYB3
TRINITY_DN1055_c1_g2_i1.p1	E2IYB3
TRINITY_DN1055_c1_g2_i1.p1	E2IYB3
TRINITY_DN1055_c1_g2_i2.p1	E2IYB3
TRINITY_DN1055_c1_g2_i2.p1	E2IYB3
TRINITY_DN1055_c1_g2_i2.p1	E2IYB3
TRINITY_DN1055_c1_g2_i2.p1	E2IYB3
TRINITY_DN1055_c1_g2_i2.p1	E2IYB3
TRINITY_DN1055_c1_g2_i3.p2	E2IYB3
TRINITY_DN1055_c1_g2_i3.p1	E2IYB3
TRINITY_DN1055_c1_g2_i3.p1	E2IYB3
TRINITY_DN1055_c1_g2_i3.p1	E2IYB3
TRINITY_DN1055_c1_g2_i3.p1	E2IYB3
TRINITY_DN1055_c1_g2_i3.p1	E2IYB3
TRINITY_DN1055_c1_g3_i1.p1	E2IYB3
TRINITY_DN1055_c1_g3_i1.p1	E2IYB3
TRINITY_DN1055_c1_g3_i1.p1	E2IYB3
TRINITY_DN1055_c1_g3_i1.p1	E2IYB3
TRINITY_DN1055_c1_g3_i1.p1	E2IYB3
TRINITY_DN1055_c1_g3_i2.p1	E2IYB3
TRINITY_DN1055_c1_g3_i3.p1	E2IYB3
TRINITY_DN105604_c0_g1_i1.p1	Q1HLC0
TRINITY_DN105604_c0_g1_i1.p1	Q1HLC0
TRINITY_DN105619_c0_g1_i1.p1	Q91132
TRINITY_DN105628_c0_g1_i1.p1	E2IYB3
TRINITY_DN105653_c0_g1_i1.p1	P23631
TRINITY_DN105653_c0_g1_i1.p1	P23631
TRINITY_DN105653_c0_g1_i1.p1	P23631
TRINITY_DN105653_c0_g1_i1.p1	P23631
TRINITY_DN105653_c0_g1_i1.p1	P23631
TRINITY_DN105653_c0_g1_i1.p1	P23631
TRINITY_DN105661_c0_g1_i1.p1	B7U492
TRINITY_DN105862_c0_g1_i1.p1	P0DPW4
TRINITY_DN105908_c0_g1_i1.p1	I2C090
TRINITY_DN105915_c0_g1_i1.p1	A0A6P8HC43
TRINITY_DN105915_c0_g1_i1.p1	A0A6P8HC43
TRINITY_DN105950_c0_g1_i1.p1	Q1HLC0
TRINITY_DN106057_c0_g1_i1.p1	J3S836
TRINITY_DN106060_c0_g1_i1.p1	D8VNS8
TRINITY_DN106098_c0_g1_i1.p1	P86468
TRINITY_DN106197_c0_g1_i1.p1	P85031
TRINITY_DN106214_c0_g1_i1.p1	Q6T269
TRINITY_DN106214_c0_g1_i1.p1	Q6T269
TRINITY_DN106256_c0_g1_i1.p1	Q9XZC0
TRINITY_DN106256_c0_g1_i1.p1	Q9XZC0
TRINITY_DN106256_c0_g1_i1.p1	Q9XZC0
TRINITY_DN106256_c0_g1_i1.p1	Q9XZC0
TRINITY_DN106256_c0_g1_i1.p1	Q9XZC0
TRINITY_DN106256_c0_g1_i1.p1	Q9XZC0
TRINITY_DN106284_c0_g1_i1.p1	Q02989
TRINITY_DN106284_c0_g1_i1.p1	Q02989
TRINITY_DN106284_c0_g1_i1.p1	Q02989
TRINITY_DN106319_c0_g1_i1.p1	Q9TWG0
TRINITY_DN106331_c0_g1_i1.p1	P0DPU6
TRINITY_DN106366_c0_g1_i1.p1	A6MFL0
TRINITY_DN106409_c0_g1_i1.p1	A6MFK7
TRINITY_DN106416_c0_g1_i1.p1	J3RZ81
TRINITY_DN106471_c0_g1_i1.p1	Q4QXT9
TRINITY_DN106505_c0_g1_i1.p1	A6MFK7
TRINITY_DN106610_c0_g1_i1.p1	A6MFK8
TRINITY_DN106819_c0_g1_i1.p1	B2DCR8
TRINITY_DN106836_c0_g1_i1.p1	W4VS99
TRINITY_DN106947_c0_g1_i1.p1	Q8MQS8
TRINITY_DN107118_c0_g1_i1.p1	Q92035
TRINITY_DN107118_c0_g1_i2.p1	Q92035
TRINITY_DN107181_c0_g1_i1.p1	Q92035
TRINITY_DN107193_c0_g1_i1.p1	E2IYB3
TRINITY_DN107194_c0_g1_i1.p1	P80003
TRINITY_DN107250_c0_g1_i1.p1	Q9YGP1
TRINITY_DN1073_c0_g1_i1.p1	A0A2D0TC04
TRINITY_DN107449_c0_g1_i1.p1	Q9XZC0
TRINITY_DN107449_c0_g1_i1.p1	Q9XZC0
TRINITY_DN107449_c0_g1_i2.p1	Q9XZC0
TRINITY_DN107449_c0_g1_i2.p1	Q9XZC0
TRINITY_DN107450_c0_g1_i1.p1	Q92035
TRINITY_DN107455_c0_g1_i1.p1	Q9XZC0
TRINITY_DN107455_c0_g1_i1.p1	Q9XZC0
TRINITY_DN107455_c0_g1_i1.p1	Q9XZC0
TRINITY_DN107455_c0_g1_i1.p1	Q9XZC0
TRINITY_DN107455_c0_g1_i1.p1	Q9XZC0
TRINITY_DN107455_c0_g1_i1.p1	Q9XZC0
TRINITY_DN107474_c0_g1_i1.p1	A0A1U9VX91
TRINITY_DN107474_c0_g1_i1.p1	A0A1U9VX91
TRINITY_DN107474_c0_g1_i1.p1	A0A1U9VX91
TRINITY_DN107474_c0_g1_i1.p2	A0A1U9VX91
TRINITY_DN107474_c0_g1_i1.p2	A0A1U9VX91
TRINITY_DN107478_c0_g1_i1.p1	A1BQQ5
TRINITY_DN107614_c0_g1_i1.p1	B5U2W0
TRINITY_DN107617_c0_g1_i1.p1	Q58L95
TRINITY_DN107632_c0_g1_i1.p1	Q58L91
TRINITY_DN107683_c0_g1_i1.p1	P85031
TRINITY_DN107911_c0_g1_i1.p1	Q1HLC0
TRINITY_DN107911_c0_g1_i1.p1	Q1HLC0
TRINITY_DN107977_c0_g1_i1.p1	P0CJ08
TRINITY_DN108075_c0_g1_i1.p1	Q1HLC0
TRINITY_DN108075_c0_g1_i1.p1	Q1HLC0
TRINITY_DN108075_c0_g1_i1.p1	Q1HLC0
TRINITY_DN108075_c0_g1_i1.p1	Q1HLC0
TRINITY_DN1081_c0_g1_i11.p1	A0A2D0TC04
TRINITY_DN1081_c0_g1_i12.p1	A0A2D0TC04
TRINITY_DN1081_c0_g1_i13.p1	A0A2D0TC04
TRINITY_DN1081_c0_g1_i5.p1	A0A2D0TC04
TRINITY_DN1081_c0_g1_i7.p1	A0A2D0TC04
TRINITY_DN1081_c0_g1_i8.p1	A0A2D0TC04
TRINITY_DN10833_c0_g1_i2.p1	Q8MTX1
TRINITY_DN10833_c0_g1_i3.p1	Q8MTX1
TRINITY_DN10833_c0_g2_i2.p1	Q8MTX1
TRINITY_DN108420_c0_g1_i1.p1	Q4QXT9
TRINITY_DN1085_c1_g1_i1.p1	W4VS99
TRINITY_DN1085_c1_g1_i10.p1	W4VS99
TRINITY_DN1085_c1_g1_i12.p1	W4VS99
TRINITY_DN1085_c1_g1_i13.p1	W4VS99
TRINITY_DN1085_c1_g1_i14.p1	W4VS99
TRINITY_DN1085_c1_g1_i15.p1	W4VS99
TRINITY_DN1085_c1_g1_i17.p1	W4VS99
TRINITY_DN1085_c1_g1_i18.p2	W4VS99
TRINITY_DN1085_c1_g1_i18.p1	W4VS99
TRINITY_DN1085_c1_g1_i4.p1	W4VS99
TRINITY_DN1085_c1_g1_i5.p1	W4VS99
TRINITY_DN1085_c1_g1_i6.p1	W4VS99
TRINITY_DN1085_c1_g1_i7.p1	W4VS99
TRINITY_DN1085_c1_g1_i8.p1	W4VS99
TRINITY_DN1085_c1_g1_i9.p1	W4VS99
TRINITY_DN1085_c2_g1_i1.p2	W4VS99
TRINITY_DN1085_c2_g1_i1.p1	W4VS99
TRINITY_DN1085_c2_g1_i10.p1	W4VS99
TRINITY_DN1085_c2_g1_i12.p1	W4VS99
TRINITY_DN1085_c2_g1_i13.p1	W4VS99
TRINITY_DN1085_c2_g1_i13.p2	W4VS99
TRINITY_DN1085_c2_g1_i14.p1	W4VS99
TRINITY_DN1085_c2_g1_i3.p1	W4VS99
TRINITY_DN1085_c2_g1_i3.p2	W4VS99
TRINITY_DN1085_c2_g1_i6.p1	W4VS99
TRINITY_DN1085_c2_g1_i7.p1	W4VS99
TRINITY_DN1085_c2_g1_i8.p1	W4VS99
TRINITY_DN108725_c0_g1_i1.p1	Q1HLC0
TRINITY_DN108725_c0_g1_i1.p1	Q1HLC0
TRINITY_DN108741_c0_g1_i1.p1	Q9PVK9
TRINITY_DN108759_c0_g1_i1.p1	Q92035
TRINITY_DN1087_c1_g2_i1.p1	F8J2D3
TRINITY_DN1087_c1_g2_i10.p1	F8J2D3
TRINITY_DN1087_c1_g2_i2.p1	F8J2D3
TRINITY_DN1087_c1_g2_i2.p2	F8S101
TRINITY_DN1087_c1_g2_i3.p1	F8J2D3
TRINITY_DN1087_c1_g2_i5.p2	F8J2D3
TRINITY_DN1087_c1_g2_i5.p1	F8J2D3
TRINITY_DN1087_c1_g2_i6.p2	F8J2D3
TRINITY_DN1087_c1_g2_i6.p1	F8J2D3
TRINITY_DN1087_c1_g2_i7.p1	F8J2D3
TRINITY_DN1087_c1_g2_i8.p2	F8S101
TRINITY_DN1087_c1_g2_i8.p1	F8J2D3
TRINITY_DN1087_c1_g2_i9.p1	F8J2D3
TRINITY_DN1087_c1_g2_i9.p2	F8S101
TRINITY_DN108883_c0_g1_i1.p1	Q1HLC0
TRINITY_DN108980_c0_g1_i1.p1	W8E7D1
TRINITY_DN108981_c0_g1_i1.p1	P0DPW5
TRINITY_DN108983_c0_g1_i1.p1	Q25338
TRINITY_DN108983_c0_g1_i1.p1	Q25338
TRINITY_DN108983_c0_g1_i1.p1	Q25338
TRINITY_DN108983_c0_g1_i1.p1	Q25338
TRINITY_DN108983_c0_g1_i1.p1	Q25338
TRINITY_DN108983_c0_g1_i1.p1	Q25338
TRINITY_DN108983_c0_g1_i1.p1	Q25338
TRINITY_DN108983_c0_g1_i1.p1	Q25338
TRINITY_DN109087_c0_g1_i1.p1	Q7YT83
TRINITY_DN109199_c0_g1_i1.p1	Q9XZC0
TRINITY_DN109199_c0_g1_i1.p1	Q9XZC0
TRINITY_DN109199_c0_g1_i1.p1	Q9XZC0
TRINITY_DN109199_c0_g1_i1.p1	Q9XZC0
TRINITY_DN109305_c0_g1_i1.p1	P86870
TRINITY_DN109305_c0_g1_i2.p1	P86870
TRINITY_DN109315_c0_g1_i1.p1	B1A4F7
TRINITY_DN109390_c0_g1_i1.p1	Q1HLC0
TRINITY_DN109551_c0_g1_i1.p1	U6BLN5
TRINITY_DN109566_c0_g1_i1.p1	Q7M4I6
TRINITY_DN109830_c0_g1_i1.p1	Q25338
TRINITY_DN109830_c0_g1_i1.p1	Q25338
TRINITY_DN109830_c0_g1_i1.p1	Q25338
TRINITY_DN109830_c0_g1_i1.p1	Q25338
TRINITY_DN109830_c0_g1_i1.p1	Q25338
TRINITY_DN109830_c0_g1_i1.p1	Q25338
TRINITY_DN109830_c0_g1_i1.p1	Q25338
TRINITY_DN109912_c0_g1_i1.p1	P0CJ08
TRINITY_DN109920_c0_g1_i1.p1	Q25338
TRINITY_DN109920_c0_g1_i1.p1	Q25338
TRINITY_DN109920_c0_g1_i1.p1	Q25338
TRINITY_DN109920_c0_g1_i1.p1	Q25338
TRINITY_DN109920_c0_g1_i1.p1	Q25338
TRINITY_DN10_c0_g1_i1.p1	U6BLN5
TRINITY_DN10_c0_g1_i10.p1	U6BLN5
TRINITY_DN10_c0_g1_i11.p1	U6BLN5
TRINITY_DN10_c0_g1_i12.p1	U6BLN5
TRINITY_DN10_c0_g1_i13.p1	U6BLN5
TRINITY_DN10_c0_g1_i14.p1	U6BLN5
TRINITY_DN10_c0_g1_i15.p1	U6BLN5
TRINITY_DN10_c0_g1_i16.p1	U6BLN5
TRINITY_DN10_c0_g1_i17.p1	U6BLN5
TRINITY_DN10_c0_g1_i18.p1	U6BLN5
TRINITY_DN10_c0_g1_i19.p1	U6BLN5
TRINITY_DN10_c0_g1_i2.p1	U6BLN5
TRINITY_DN10_c0_g1_i20.p1	U6BLN5
TRINITY_DN10_c0_g1_i21.p1	U6BLN5
TRINITY_DN10_c0_g1_i22.p1	U6BLN5
TRINITY_DN10_c0_g1_i23.p1	U6BLN5
TRINITY_DN10_c0_g1_i24.p1	U6BLN5
TRINITY_DN10_c0_g1_i25.p1	U6BLN5
TRINITY_DN10_c0_g1_i26.p1	U6BLN5
TRINITY_DN10_c0_g1_i27.p1	U6BLN5
TRINITY_DN10_c0_g1_i3.p1	U6BLN5
TRINITY_DN10_c0_g1_i4.p1	U6BLN5
TRINITY_DN10_c0_g1_i5.p1	U6BLN5
TRINITY_DN10_c0_g1_i6.p1	U6BLN5
TRINITY_DN10_c0_g1_i7.p1	U6BLN5
TRINITY_DN10_c0_g1_i8.p1	U6BLN5
TRINITY_DN10_c0_g1_i9.p1	U6BLN5
TRINITY_DN10_c2_g1_i2.p1	U6BLN5
TRINITY_DN110005_c0_g1_i1.p1	Q92035
TRINITY_DN11006_c0_g2_i1.p1	Q1HLC0
TRINITY_DN11006_c0_g2_i2.p1	Q1HLC0
TRINITY_DN11006_c0_g2_i3.p1	Q1HLC0
TRINITY_DN11006_c0_g2_i4.p1	Q1HLC0
TRINITY_DN11022_c0_g2_i4.p1	Q1PS45
TRINITY_DN11022_c0_g2_i5.p1	Q1PS45
TRINITY_DN11022_c0_g2_i6.p1	Q805F4
TRINITY_DN11022_c0_g2_i7.p1	Q1PS45
TRINITY_DN110293_c0_g1_i1.p1	Q1HLC0
TRINITY_DN110293_c0_g1_i1.p1	Q1HLC0
TRINITY_DN110334_c0_g1_i1.p1	V5TBK6
TRINITY_DN110519_c0_g1_i1.p1	Q9XZC0
TRINITY_DN110548_c0_g1_i1.p1	Q8T0W0
TRINITY_DN110549_c0_g1_i1.p1	Q7M4I3
TRINITY_DN110633_c0_g1_i1.p1	Q02989
TRINITY_DN110633_c0_g1_i1.p1	Q02989
TRINITY_DN110633_c0_g1_i1.p1	Q02989
TRINITY_DN110633_c0_g1_i1.p1	Q02989
TRINITY_DN110633_c0_g1_i1.p1	Q02989
TRINITY_DN110633_c0_g1_i1.p1	Q02989
TRINITY_DN110633_c0_g1_i1.p1	Q02989
TRINITY_DN110722_c0_g1_i1.p1	Q58L90
TRINITY_DN110731_c0_g1_i1.p1	P0CJ14
TRINITY_DN11078_c0_g1_i2.p1	Q66S03
TRINITY_DN11078_c0_g2_i1.p1	Q66S03
TRINITY_DN11079_c0_g1_i1.p1	Q9XZC0
TRINITY_DN11079_c0_g1_i1.p1	Q9XZC0
TRINITY_DN11079_c0_g1_i1.p1	Q9XZC0
TRINITY_DN11079_c0_g1_i5.p1	Q9XZC0
TRINITY_DN11079_c0_g1_i5.p1	Q9XZC0
TRINITY_DN11079_c0_g1_i5.p1	Q9XZC0
TRINITY_DN11079_c0_g1_i5.p1	Q9XZC0
TRINITY_DN11079_c0_g1_i5.p1	Q9XZC0
TRINITY_DN11079_c0_g1_i6.p1	Q9XZC0
TRINITY_DN11079_c0_g1_i6.p1	Q9XZC0
TRINITY_DN11079_c0_g1_i6.p1	Q9XZC0
TRINITY_DN11079_c0_g1_i6.p1	Q9XZC0
TRINITY_DN11079_c0_g2_i2.p1	Q9XZC0
TRINITY_DN11079_c0_g2_i2.p1	Q9XZC0
TRINITY_DN11079_c0_g2_i2.p1	Q9XZC0
TRINITY_DN11079_c0_g2_i2.p1	Q9XZC0
TRINITY_DN11079_c0_g2_i3.p1	P0DJE3
TRINITY_DN11079_c0_g2_i5.p1	Q9XZC0
TRINITY_DN11079_c0_g2_i5.p1	Q9XZC0
TRINITY_DN11079_c0_g2_i5.p1	Q9XZC0
TRINITY_DN11079_c0_g2_i5.p1	Q9XZC0
TRINITY_DN11079_c0_g2_i6.p1	Q02989
TRINITY_DN11079_c0_g2_i6.p1	Q02989
TRINITY_DN11079_c0_g2_i6.p1	Q02989
TRINITY_DN11079_c0_g2_i7.p1	Q9XZC0
TRINITY_DN11079_c0_g2_i7.p1	Q9XZC0
TRINITY_DN11079_c0_g2_i7.p1	Q9XZC0
TRINITY_DN110895_c0_g1_i1.p1	Q7M4I3
TRINITY_DN11103_c0_g1_i1.p1	P81383
TRINITY_DN11103_c0_g1_i3.p1	P81383
TRINITY_DN11103_c1_g1_i1.p1	P81383
TRINITY_DN11103_c1_g1_i2.p1	P81383
TRINITY_DN111078_c0_g1_i1.p1	G0LXV8
TRINITY_DN111078_c0_g1_i1.p1	G0LXV8
TRINITY_DN111078_c0_g1_i1.p1	G0LXV8
TRINITY_DN111078_c0_g1_i1.p1	G0LXV8
TRINITY_DN111078_c0_g1_i1.p1	G0LXV8
TRINITY_DN111078_c0_g1_i1.p1	G0LXV8
TRINITY_DN111078_c0_g1_i1.p1	G0LXV8
TRINITY_DN111134_c0_g1_i1.p1	B5U2W0
TRINITY_DN111135_c0_g1_i1.p1	B1A4F7
TRINITY_DN111263_c0_g1_i1.p1	A1BQQ5
TRINITY_DN11142_c0_g1_i1.p1	Q9XZC0
TRINITY_DN11142_c0_g1_i1.p1	Q9XZC0
TRINITY_DN11142_c0_g1_i1.p1	Q9XZC0
TRINITY_DN11142_c0_g1_i1.p1	Q9XZC0
TRINITY_DN11142_c0_g1_i1.p1	Q9XZC0
TRINITY_DN11142_c0_g1_i1.p1	Q9XZC0
TRINITY_DN11142_c0_g1_i2.p1	Q9XZC0
TRINITY_DN11142_c0_g1_i2.p1	Q9XZC0
TRINITY_DN11142_c0_g1_i2.p1	Q9XZC0
TRINITY_DN11142_c0_g1_i2.p1	Q9XZC0
TRINITY_DN11142_c0_g1_i2.p1	Q9XZC0
TRINITY_DN11142_c0_g1_i2.p1	Q9XZC0
TRINITY_DN11142_c0_g1_i3.p1	Q9XZC0
TRINITY_DN11142_c0_g1_i3.p1	Q9XZC0
TRINITY_DN11142_c0_g1_i3.p1	Q9XZC0
TRINITY_DN11142_c0_g1_i3.p1	Q9XZC0
TRINITY_DN11142_c0_g1_i3.p1	Q9XZC0
TRINITY_DN11142_c0_g1_i3.p1	Q9XZC0
TRINITY_DN11142_c0_g2_i1.p1	Q9XZC0
TRINITY_DN11142_c0_g2_i1.p1	Q9XZC0
TRINITY_DN11142_c0_g2_i1.p1	Q9XZC0
TRINITY_DN11142_c0_g2_i1.p1	Q9XZC0
TRINITY_DN11142_c0_g2_i1.p1	Q9XZC0
TRINITY_DN11142_c0_g2_i1.p1	Q9XZC0
TRINITY_DN11142_c0_g2_i2.p1	Q9XZC0
TRINITY_DN11142_c0_g2_i2.p1	Q9XZC0
TRINITY_DN11142_c0_g2_i2.p1	Q9XZC0
TRINITY_DN11142_c0_g2_i2.p1	Q9XZC0
TRINITY_DN11142_c0_g2_i2.p1	Q9XZC0
TRINITY_DN11142_c0_g2_i2.p1	Q9XZC0
TRINITY_DN11142_c0_g2_i3.p1	Q9XZC0
TRINITY_DN11142_c0_g2_i3.p1	Q9XZC0
TRINITY_DN11142_c0_g2_i3.p1	Q9XZC0
TRINITY_DN11142_c0_g2_i3.p1	Q9XZC0
TRINITY_DN11142_c0_g2_i3.p1	Q9XZC0
TRINITY_DN11142_c0_g2_i3.p1	Q9XZC0
TRINITY_DN111440_c0_g1_i1.p1	Q593B6
TRINITY_DN111440_c0_g1_i1.p1	Q593B6
TRINITY_DN111447_c0_g1_i1.p1	A0A1U9VX91
TRINITY_DN111447_c0_g1_i1.p1	A0A1U9VX91
TRINITY_DN111483_c0_g1_i1.p1	U6BLN5
TRINITY_DN111483_c0_g1_i2.p1	U6BLN5
TRINITY_DN11193_c0_g1_i1.p1	P0DQE7
TRINITY_DN111947_c0_g1_i1.p1	Q92035
TRINITY_DN112863_c0_g1_i1.p1	Q92035
TRINITY_DN1130_c0_g1_i1.p1	P0CJ09
TRINITY_DN1130_c0_g2_i1.p1	P0CJ09
TRINITY_DN1130_c0_g3_i1.p1	P0CJ09
TRINITY_DN1130_c0_g4_i1.p1	P0CJ09
TRINITY_DN113468_c0_g1_i1.p1	Q58L93
TRINITY_DN1135_c0_g1_i1.p1	X2JCV5
TRINITY_DN1135_c0_g1_i2.p1	X2JCV5
TRINITY_DN1135_c0_g1_i3.p1	X2JCV5
TRINITY_DN1135_c0_g1_i5.p1	X2JCV5
TRINITY_DN1135_c0_g2_i1.p1	X2JCV5
TRINITY_DN1135_c0_g2_i4.p1	X2JCV5
TRINITY_DN1135_c0_g2_i6.p1	X2JCV5
TRINITY_DN113629_c0_g1_i1.p1	Q58L93
TRINITY_DN113629_c0_g1_i1.p1	Q58L93
TRINITY_DN113651_c0_g1_i1.p1	P0CJ09
TRINITY_DN113667_c0_g1_i1.p1	Q0ZZJ6
TRINITY_DN113678_c0_g1_i1.p1	Q7YT83
TRINITY_DN113719_c0_g1_i1.p1	Q25338
TRINITY_DN113719_c0_g1_i1.p1	Q25338
TRINITY_DN113719_c0_g1_i1.p1	Q25338
TRINITY_DN113719_c0_g1_i1.p1	Q25338
TRINITY_DN113719_c0_g1_i1.p1	Q25338
TRINITY_DN113719_c0_g1_i1.p1	Q25338
TRINITY_DN113719_c0_g1_i1.p1	Q25338
TRINITY_DN113798_c0_g1_i1.p1	P0DQA0
TRINITY_DN113887_c0_g1_i2.p1	J3RZ81
TRINITY_DN113938_c0_g1_i1.p1	P80003
TRINITY_DN114020_c0_g1_i1.p1	W8E7D1
TRINITY_DN114033_c0_g1_i1.p1	Q9BMK4
TRINITY_DN114087_c0_g1_i1.p1	P0CJ09
TRINITY_DN114424_c0_g1_i1.p1	W4VS99
TRINITY_DN114600_c0_g1_i1.p1	Q1HLC0
TRINITY_DN114600_c0_g1_i1.p1	Q1HLC0
TRINITY_DN114600_c0_g1_i1.p1	Q1HLC0
TRINITY_DN1149_c0_g1_i1.p1	P0DQD0
TRINITY_DN1149_c0_g2_i1.p1	P0DQD0
TRINITY_DN115754_c0_g1_i1.p1	Q58L93
TRINITY_DN11583_c2_g1_i3.p1	Q6WJF5
TRINITY_DN1159_c0_g1_i2.p1	Q4JHE1
TRINITY_DN1159_c0_g2_i1.p1	Q4JHE1
TRINITY_DN1159_c0_g2_i3.p1	Q4JHE1
TRINITY_DN115_c0_g1_i1.p1	P0C8M2
TRINITY_DN115_c0_g1_i10.p1	P0C8M2
TRINITY_DN115_c0_g1_i11.p1	A6MFK8
TRINITY_DN115_c0_g1_i12.p1	P0C8M2
TRINITY_DN115_c0_g1_i13.p1	P0C8M2
TRINITY_DN115_c0_g1_i14.p1	P0C8M2
TRINITY_DN115_c0_g1_i15.p1	A6MFK8
TRINITY_DN115_c0_g1_i17.p1	P0C8M2
TRINITY_DN115_c0_g1_i18.p1	P0C8M2
TRINITY_DN115_c0_g1_i2.p1	P0C8M2
TRINITY_DN115_c0_g1_i20.p1	A6MFK8
TRINITY_DN115_c0_g1_i21.p1	A6MFK8
TRINITY_DN115_c0_g1_i26.p1	P0C8M2
TRINITY_DN115_c0_g1_i27.p1	A6MFK8
TRINITY_DN115_c0_g1_i28.p1	P0C8M2
TRINITY_DN115_c0_g1_i29.p1	P0C8M2
TRINITY_DN115_c0_g1_i3.p1	P0C8M2
TRINITY_DN115_c0_g1_i30.p1	P0C8M2
TRINITY_DN115_c0_g1_i31.p1	P0C8M2
TRINITY_DN115_c0_g1_i32.p1	A6MFK8
TRINITY_DN115_c0_g1_i33.p1	P0C8M2
TRINITY_DN115_c0_g1_i35.p1	P0C8M2
TRINITY_DN115_c0_g1_i36.p1	P0C8M2
TRINITY_DN115_c0_g1_i37.p1	A6MFK8
TRINITY_DN115_c0_g1_i38.p1	P0C8M2
TRINITY_DN115_c0_g1_i39.p1	P0C8M2
TRINITY_DN115_c0_g1_i4.p1	P0C8M2
TRINITY_DN115_c0_g1_i40.p1	P0C8M2
TRINITY_DN115_c0_g1_i42.p1	A6MFK8
TRINITY_DN115_c0_g1_i43.p1	P0C8M2
TRINITY_DN115_c0_g1_i45.p1	P0C8M2
TRINITY_DN115_c0_g1_i47.p1	P0C8M2
TRINITY_DN115_c0_g1_i48.p1	P0C8M2
TRINITY_DN115_c0_g1_i9.p1	P0C8M2
TRINITY_DN11628_c0_g1_i1.p1	Q92035
TRINITY_DN11628_c0_g1_i2.p1	Q92035
TRINITY_DN116290_c0_g1_i1.p1	W4VS99
TRINITY_DN11646_c0_g1_i1.p1	Q9XZC0
TRINITY_DN11646_c0_g1_i1.p1	Q9XZC0
TRINITY_DN11646_c0_g1_i1.p1	Q9XZC0
TRINITY_DN11646_c0_g1_i1.p1	Q9XZC0
TRINITY_DN11646_c0_g1_i1.p1	Q9XZC0
TRINITY_DN11647_c0_g1_i1.p1	W4VS99
TRINITY_DN11647_c0_g1_i2.p1	W4VS99
TRINITY_DN11647_c0_g1_i3.p1	W4VS99
TRINITY_DN11647_c0_g1_i4.p1	W4VS99
TRINITY_DN11647_c0_g1_i6.p1	W4VS99
TRINITY_DN11647_c0_g2_i1.p1	W4VS99
TRINITY_DN11647_c0_g2_i2.p1	W4VS99
TRINITY_DN11647_c0_g2_i3.p1	W4VS99
TRINITY_DN11647_c0_g2_i4.p1	W4VS99
TRINITY_DN11647_c0_g2_i5.p1	W4VS99
TRINITY_DN11647_c0_g2_i6.p1	W4VS99
TRINITY_DN11647_c0_g3_i1.p1	W4VS99
TRINITY_DN11665_c0_g1_i1.p2	W4VS99
TRINITY_DN11665_c0_g1_i1.p3	W4VS99
TRINITY_DN11665_c0_g1_i1.p1	W4VS99
TRINITY_DN11665_c0_g1_i2.p3	W4VS99
TRINITY_DN11665_c0_g1_i2.p1	W4VS99
TRINITY_DN11665_c0_g1_i2.p2	W4VS99
TRINITY_DN11669_c0_g1_i2.p1	B2D0J4
TRINITY_DN11669_c0_g2_i2.p1	B2D0J4
TRINITY_DN11669_c0_g2_i3.p1	B2D0J4
TRINITY_DN11669_c0_g2_i4.p1	B2D0J4
TRINITY_DN11669_c0_g2_i5.p1	B2D0J4
TRINITY_DN116732_c0_g1_i1.p1	P0DQE9
TRINITY_DN1167_c0_g1_i4.p1	A0A8B0RBM2
TRINITY_DN1167_c0_g2_i2.p2	B2D0J5
TRINITY_DN1167_c0_g2_i2.p1	Q92035
TRINITY_DN116872_c0_g1_i1.p1	P0DPW4
TRINITY_DN116922_c0_g1_i1.p1	Q5ECE3
TRINITY_DN117032_c0_g1_i1.p1	Q1HLC0
TRINITY_DN11727_c0_g1_i1.p1	P0CJ14
TRINITY_DN11727_c0_g1_i2.p1	P0CJ14
TRINITY_DN117452_c0_g1_i1.p1	Q58L96
TRINITY_DN117529_c0_g1_i1.p1	Q02989
TRINITY_DN117529_c0_g1_i1.p1	Q02989
TRINITY_DN117529_c0_g1_i1.p1	Q02989
TRINITY_DN117529_c0_g1_i1.p1	Q02989
TRINITY_DN117885_c0_g1_i1.p1	Q25338
TRINITY_DN117885_c0_g1_i1.p1	Q25338
TRINITY_DN117885_c0_g1_i1.p1	Q25338
TRINITY_DN117885_c0_g1_i1.p1	Q25338
TRINITY_DN117885_c0_g1_i1.p1	Q25338
TRINITY_DN117885_c0_g1_i1.p1	Q25338
TRINITY_DN117885_c0_g1_i1.p1	Q25338
TRINITY_DN117895_c0_g1_i1.p1	W4VS99
TRINITY_DN11796_c0_g1_i1.p1	Q9YIB5
TRINITY_DN11802_c0_g1_i2.p1	Q9XZC0
TRINITY_DN11802_c0_g1_i2.p1	Q9XZC0
TRINITY_DN11804_c0_g1_i1.p1	E2IYB3
TRINITY_DN11804_c0_g1_i1.p1	E2IYB3
TRINITY_DN11804_c0_g1_i1.p1	E2IYB3
TRINITY_DN11804_c0_g1_i2.p1	E2IYB3
TRINITY_DN11804_c0_g1_i2.p1	E2IYB3
TRINITY_DN11804_c0_g1_i2.p1	E2IYB3
TRINITY_DN11804_c0_g1_i2.p1	E2IYB3
TRINITY_DN11804_c0_g1_i3.p1	D8VNS9
TRINITY_DN11804_c0_g1_i3.p1	D8VNS9
TRINITY_DN11804_c0_g1_i3.p1	D8VNS9
TRINITY_DN11804_c0_g1_i4.p1	E2IYB3
TRINITY_DN11804_c0_g1_i4.p1	E2IYB3
TRINITY_DN118119_c0_g1_i1.p1	P85031
TRINITY_DN11819_c0_g2_i1.p1	A6MFK8
TRINITY_DN11819_c0_g2_i1.p1	A6MFK8
TRINITY_DN11819_c0_g2_i1.p1	A6MFK8
TRINITY_DN11819_c0_g2_i3.p1	A6MFK8
TRINITY_DN11819_c0_g2_i3.p1	A6MFK8
TRINITY_DN11819_c0_g2_i3.p1	A6MFK8
TRINITY_DN11819_c0_g2_i5.p1	A6MFK8
TRINITY_DN11819_c0_g2_i5.p1	A6MFK8
TRINITY_DN11819_c0_g2_i5.p1	A6MFK8
TRINITY_DN11843_c0_g1_i1.p1	Q1HLC0
TRINITY_DN11843_c0_g1_i2.p1	Q1HLC0
TRINITY_DN11843_c1_g1_i1.p1	Q1HLC0
TRINITY_DN118566_c0_g1_i1.p1	Q1HLC0
TRINITY_DN118566_c0_g1_i1.p1	Q1HLC0
TRINITY_DN118659_c0_g1_i1.p1	A6MFK7
TRINITY_DN119051_c0_g1_i1.p1	A6MFK7
TRINITY_DN11907_c0_g1_i1.p1	Q1HLC0
TRINITY_DN11907_c0_g1_i1.p1	Q1HLC0
TRINITY_DN1191_c0_g2_i1.p1	Q4QXT9
TRINITY_DN1191_c0_g2_i10.p1	Q4QXT9
TRINITY_DN1191_c0_g2_i14.p1	Q4QXT9
TRINITY_DN1191_c0_g2_i15.p1	Q4QXT9
TRINITY_DN1191_c0_g2_i3.p1	Q4QXT9
TRINITY_DN1191_c0_g2_i6.p1	Q4QXT9
TRINITY_DN1191_c0_g2_i9.p1	Q4QXT9
TRINITY_DN119366_c0_g1_i1.p1	B2D0J4
TRINITY_DN11959_c0_g1_i1.p1	K7Z9Q9
TRINITY_DN11981_c0_g1_i1.p1	L7X8P2
TRINITY_DN11981_c0_g1_i1.p1	L7X8P2
TRINITY_DN11981_c0_g1_i1.p1	L7X8P2
TRINITY_DN11981_c0_g1_i1.p1	L7X8P2
TRINITY_DN11981_c0_g1_i1.p1	L7X8P2
TRINITY_DN11981_c0_g1_i1.p1	L7X8P2
TRINITY_DN11981_c0_g1_i1.p1	L7X8P2
TRINITY_DN11981_c0_g1_i1.p1	L7X8P2
TRINITY_DN11981_c0_g1_i1.p1	L7X8P2
TRINITY_DN11981_c0_g1_i2.p1	L7X8P2
TRINITY_DN11981_c0_g1_i2.p1	L7X8P2
TRINITY_DN11981_c0_g1_i2.p1	L7X8P2
TRINITY_DN11981_c0_g1_i2.p1	L7X8P2
TRINITY_DN11981_c0_g1_i2.p1	L7X8P2
TRINITY_DN11981_c0_g1_i2.p1	L7X8P2
TRINITY_DN11981_c0_g1_i2.p1	L7X8P2
TRINITY_DN11981_c0_g1_i2.p1	L7X8P2
TRINITY_DN11981_c0_g1_i2.p1	L7X8P2
TRINITY_DN119961_c0_g1_i1.p1	Q92035
TRINITY_DN12018_c0_g2_i1.p1	P23631
TRINITY_DN12041_c0_g1_i1.p1	L7X8P2
TRINITY_DN12041_c0_g1_i1.p1	L7X8P2
TRINITY_DN12041_c0_g1_i1.p1	L7X8P2
TRINITY_DN12041_c0_g1_i1.p1	L7X8P2
TRINITY_DN12041_c0_g1_i1.p1	L7X8P2
TRINITY_DN120435_c0_g1_i1.p1	Q1HLC0
TRINITY_DN12044_c0_g2_i1.p1	W4VS99
TRINITY_DN12044_c0_g3_i1.p1	W4VS99
TRINITY_DN120623_c0_g1_i1.p1	Q1HLC0
TRINITY_DN12066_c0_g1_i1.p1	P0DQG4
TRINITY_DN12066_c0_g2_i1.p1	P0DQG4
TRINITY_DN120844_c0_g1_i1.p1	Q1HLC0
TRINITY_DN121065_c0_g1_i1.p1	W4VS99
TRINITY_DN12192_c0_g1_i1.p1	P0CJ07
TRINITY_DN12219_c0_g1_i1.p1	G4V4G1
TRINITY_DN12219_c0_g1_i2.p1	G4V4G1
TRINITY_DN12219_c0_g1_i3.p1	G4V4G1
TRINITY_DN12219_c0_g1_i5.p1	G4V4G1
TRINITY_DN122393_c0_g1_i1.p1	Q92035
TRINITY_DN1229_c0_g1_i1.p1	A0A6B9L8T7
TRINITY_DN1229_c1_g1_i1.p1	A0A6B9L8T7
TRINITY_DN124_c0_g1_i1.p1	P0DUH9
TRINITY_DN124_c0_g1_i10.p1	P0DUH9
TRINITY_DN124_c0_g1_i11.p1	P0DUH9
TRINITY_DN124_c0_g1_i12.p1	P0DUH9
TRINITY_DN124_c0_g1_i14.p1	P0DUH9
TRINITY_DN124_c0_g1_i3.p1	P0DUH9
TRINITY_DN124_c0_g1_i6.p1	P0DUH9
TRINITY_DN124_c0_g1_i7.p1	P0DUH9
TRINITY_DN124_c0_g1_i8.p1	P0DUH9
TRINITY_DN12516_c0_g1_i1.p1	P84808
TRINITY_DN12516_c0_g1_i2.p1	Q7ZZN8
TRINITY_DN12516_c0_g1_i3.p2	Q7ZZN8
TRINITY_DN12516_c0_g1_i3.p1	Q7ZZN8
TRINITY_DN12545_c0_g1_i1.p1	A7X3Z7
TRINITY_DN12545_c0_g2_i1.p1	Q9PSM9
TRINITY_DN1266_c0_g1_i1.p1	M5B4R7
TRINITY_DN12684_c1_g2_i1.p2	C9WMM5
TRINITY_DN12684_c1_g2_i1.p1	C9WMM5
TRINITY_DN12684_c1_g2_i2.p1	C9WMM5
TRINITY_DN12684_c1_g2_i4.p1	C9WMM5
TRINITY_DN12684_c1_g3_i1.p1	C9WMM5
TRINITY_DN127_c0_g1_i1.p1	M4GX67
TRINITY_DN127_c0_g1_i11.p1	Q9NBW2
TRINITY_DN127_c0_g1_i18.p1	Q9NBW2
TRINITY_DN127_c0_g1_i2.p1	Q9NBW2
TRINITY_DN127_c0_g1_i6.p1	M4GX67
TRINITY_DN127_c0_g1_i9.p1	M4GX67
TRINITY_DN127_c0_g2_i13.p1	Q9NBW2
TRINITY_DN127_c0_g2_i15.p1	M4GX67
TRINITY_DN127_c0_g2_i17.p1	M4GX67
TRINITY_DN127_c0_g2_i24.p1	Q9NBW2
TRINITY_DN127_c0_g2_i5.p1	Q9NBW2
TRINITY_DN127_c0_g2_i9.p1	Q9NBW2
TRINITY_DN1286_c0_g1_i1.p1	P0CJ14
TRINITY_DN1286_c0_g2_i1.p1	P0CJ14
TRINITY_DN1286_c0_g3_i1.p1	P0CJ14
TRINITY_DN1286_c0_g4_i1.p1	P0CJ14
TRINITY_DN12911_c0_g1_i1.p1	Q7ZZN9
TRINITY_DN12918_c1_g1_i1.p1	A0A1U9VX91
TRINITY_DN1292_c0_g1_i2.p1	Q3SB15
TRINITY_DN12930_c1_g1_i1.p1	Q02989
TRINITY_DN12930_c1_g1_i1.p1	Q02989
TRINITY_DN12930_c1_g1_i1.p1	Q02989
TRINITY_DN12930_c1_g1_i1.p1	Q02989
TRINITY_DN13068_c0_g1_i1.p1	Q25338
TRINITY_DN13068_c0_g1_i1.p1	Q25338
TRINITY_DN13068_c0_g1_i1.p1	Q25338
TRINITY_DN13068_c0_g1_i1.p1	Q25338
TRINITY_DN13068_c0_g1_i1.p1	Q25338
TRINITY_DN13068_c0_g1_i1.p1	Q25338
TRINITY_DN13068_c0_g1_i1.p1	Q25338
TRINITY_DN13068_c0_g1_i1.p1	Q25338
TRINITY_DN13068_c0_g1_i2.p1	Q25338
TRINITY_DN13068_c0_g1_i2.p1	Q25338
TRINITY_DN13068_c0_g1_i2.p1	Q25338
TRINITY_DN13068_c0_g1_i2.p1	Q25338
TRINITY_DN13068_c0_g1_i2.p1	Q25338
TRINITY_DN13068_c0_g1_i2.p1	Q25338
TRINITY_DN13068_c0_g1_i2.p1	Q25338
TRINITY_DN13068_c0_g1_i2.p1	Q25338
TRINITY_DN1308_c0_g1_i3.p1	P0DM56
TRINITY_DN1308_c0_g1_i4.p1	P0DM56
TRINITY_DN1311_c0_g1_i1.p1	P0DPT7
TRINITY_DN131_c0_g1_i1.p1	Q8AY75
TRINITY_DN131_c0_g1_i2.p1	Q8AY75
TRINITY_DN131_c0_g1_i3.p1	Q8AY75
TRINITY_DN13202_c0_g1_i1.p1	Q92035
TRINITY_DN13230_c0_g1_i1.p1	A0A0F7YYX3
TRINITY_DN13230_c1_g1_i1.p1	A0A0F7YYX3
TRINITY_DN1326_c0_g1_i1.p1	Q90YA8
TRINITY_DN1326_c0_g1_i11.p3	Q90YA8
TRINITY_DN1326_c0_g1_i12.p1	Q90YA8
TRINITY_DN1326_c0_g1_i13.p2	Q90YA8
TRINITY_DN1326_c0_g1_i2.p2	Q90YA8
TRINITY_DN1326_c0_g1_i3.p1	Q90YA8
TRINITY_DN1326_c0_g1_i4.p1	Q90YA8
TRINITY_DN1326_c0_g1_i7.p2	Q90YA8
TRINITY_DN1326_c0_g2_i12.p1	Q90YA8
TRINITY_DN1326_c0_g2_i13.p1	Q90YA8
TRINITY_DN1326_c0_g2_i14.p2	Q90YA8
TRINITY_DN1326_c0_g2_i15.p3	Q90YA8
TRINITY_DN1326_c0_g2_i16.p1	Q90YA8
TRINITY_DN1326_c0_g2_i17.p3	Q90YA8
TRINITY_DN1326_c0_g2_i18.p1	Q90YA8
TRINITY_DN1326_c0_g2_i19.p2	Q90YA8
TRINITY_DN1326_c0_g2_i20.p2	Q90YA8
TRINITY_DN1326_c0_g2_i23.p1	Q90YA8
TRINITY_DN1326_c0_g2_i24.p1	Q90YA8
TRINITY_DN1326_c0_g2_i3.p2	Q90YA8
TRINITY_DN1326_c0_g2_i5.p1	Q90YA8
TRINITY_DN1326_c0_g2_i7.p2	Q90YA8
TRINITY_DN1326_c0_g2_i9.p1	Q90YA8
TRINITY_DN13277_c0_g1_i1.p1	Q1HLC0
TRINITY_DN13277_c0_g1_i2.p1	Q1HLC0
TRINITY_DN13277_c0_g1_i2.p1	Q1HLC0
TRINITY_DN13277_c0_g1_i3.p1	Q1HLC0
TRINITY_DN13277_c0_g1_i3.p1	Q1HLC0
TRINITY_DN1338_c0_g1_i2.p1	A0A6B9KZ40
TRINITY_DN1338_c0_g1_i2.p1	A0A6B9KZ40
TRINITY_DN1338_c0_g1_i3.p1	A0A6B9KZ40
TRINITY_DN1338_c0_g1_i4.p1	A0A6B9KZ40
TRINITY_DN1338_c0_g1_i4.p1	A0A6B9KZ40
TRINITY_DN1338_c0_g1_i5.p1	A0A6B9KZ40
TRINITY_DN1338_c0_g1_i5.p1	A0A6B9KZ40
TRINITY_DN1338_c0_g1_i6.p1	A0A6B9KZ40
TRINITY_DN1338_c0_g1_i6.p1	A0A6B9KZ40
TRINITY_DN1338_c0_g2_i2.p1	A0A6B9KZ40
TRINITY_DN1338_c0_g2_i2.p1	A0A6B9KZ40
TRINITY_DN1338_c0_g2_i5.p1	A0A6B9KZ40
TRINITY_DN1338_c0_g2_i5.p1	A0A6B9KZ40
TRINITY_DN1346_c9_g1_i1.p1	P0CJ14
TRINITY_DN13538_c0_g1_i1.p1	P23631
TRINITY_DN13538_c0_g1_i1.p1	P23631
TRINITY_DN13538_c0_g1_i1.p1	P23631
TRINITY_DN13538_c0_g1_i1.p1	P23631
TRINITY_DN13538_c0_g1_i1.p1	P23631
TRINITY_DN13538_c0_g1_i2.p1	P23631
TRINITY_DN13538_c0_g1_i2.p1	P23631
TRINITY_DN13538_c0_g1_i2.p1	P23631
TRINITY_DN13538_c0_g1_i2.p1	P23631
TRINITY_DN13538_c0_g1_i2.p1	P23631
TRINITY_DN13538_c1_g1_i1.p1	P23631
TRINITY_DN13538_c1_g1_i1.p1	P23631
TRINITY_DN13538_c1_g1_i1.p1	P23631
TRINITY_DN13538_c1_g1_i1.p1	P23631
TRINITY_DN13538_c1_g1_i1.p1	P23631
TRINITY_DN1359_c0_g1_i1.p1	Q3SB15
TRINITY_DN13621_c0_g1_i2.p1	Q95P90
TRINITY_DN1384_c0_g1_i2.p1	A0A1U9VX91
TRINITY_DN1384_c0_g1_i3.p1	A0A1U9VX91
TRINITY_DN1384_c0_g2_i1.p1	A0A1U9VX91
TRINITY_DN1384_c0_g2_i2.p2	A0A1U9VX91
TRINITY_DN1384_c0_g2_i2.p2	A0A1U9VX91
TRINITY_DN1384_c0_g2_i2.p1	A0A1U9VX91
TRINITY_DN1384_c0_g2_i3.p1	A0A1U9VX91
TRINITY_DN1384_c0_g2_i4.p2	A0A1U9VX91
TRINITY_DN1384_c0_g2_i4.p2	A0A1U9VX91
TRINITY_DN1384_c0_g2_i4.p1	Q56VR3
TRINITY_DN1384_c0_g2_i5.p1	Q56VR3
TRINITY_DN1384_c0_g2_i6.p1	A0A1U9VX91
TRINITY_DN1385_c0_g1_i1.p1	P0DPW4
TRINITY_DN1385_c1_g1_i1.p1	P0DPW4
TRINITY_DN13887_c1_g1_i1.p1	P0CJ03
TRINITY_DN13943_c0_g1_i1.p1	P23631
TRINITY_DN13943_c0_g1_i1.p1	P23631
TRINITY_DN13943_c0_g1_i1.p1	P23631
TRINITY_DN13943_c0_g1_i1.p1	P23631
TRINITY_DN13943_c0_g1_i1.p1	P23631
TRINITY_DN13943_c0_g1_i1.p1	P23631
TRINITY_DN13943_c0_g1_i1.p1	P23631
TRINITY_DN13943_c0_g1_i1.p1	P23631
TRINITY_DN13943_c0_g1_i2.p2	P23631
TRINITY_DN13943_c0_g1_i2.p2	P23631
TRINITY_DN13943_c0_g1_i2.p1	A6MFK8
TRINITY_DN13943_c0_g1_i2.p1	A6MFK8
TRINITY_DN13943_c0_g1_i2.p1	A6MFK8
TRINITY_DN13943_c0_g1_i2.p1	A6MFK8
TRINITY_DN13943_c0_g1_i2.p1	A6MFK8
TRINITY_DN13943_c0_g1_i2.p1	A6MFK8
TRINITY_DN13943_c0_g1_i2.p1	A6MFK8
TRINITY_DN13943_c0_g1_i2.p1	A6MFK8
TRINITY_DN13943_c0_g2_i1.p1	P23631
TRINITY_DN13943_c0_g2_i1.p1	P23631
TRINITY_DN13943_c0_g2_i1.p1	P23631
TRINITY_DN13943_c0_g2_i1.p1	P23631
TRINITY_DN13943_c0_g2_i1.p1	P23631
TRINITY_DN13943_c0_g2_i1.p1	P23631
TRINITY_DN13943_c0_g2_i1.p1	P23631
TRINITY_DN13943_c0_g2_i1.p1	P23631
TRINITY_DN13_c1_g1_i1.p1	P0DQE7
TRINITY_DN13_c1_g1_i2.p2	P0DQE7
TRINITY_DN13_c1_g1_i3.p2	P0DQE7
TRINITY_DN13_c1_g1_i4.p1	P0DQE7
TRINITY_DN13_c1_g1_i5.p1	P0DQE7
TRINITY_DN13_c1_g1_i6.p1	P0DQE7
TRINITY_DN13_c1_g1_i7.p1	P0DQE7
TRINITY_DN13_c1_g1_i8.p1	P0DQE7
TRINITY_DN13_c1_g2_i1.p1	P0DQE7
TRINITY_DN13_c1_g2_i2.p1	P0DQE7
TRINITY_DN13_c1_g2_i3.p1	P0DQE7
TRINITY_DN14099_c0_g1_i1.p1	P81383
TRINITY_DN14099_c0_g1_i2.p1	P81383
TRINITY_DN14099_c0_g2_i1.p1	P81383
TRINITY_DN14099_c0_g2_i3.p1	P81383
TRINITY_DN14099_c0_g2_i4.p1	P81383
TRINITY_DN14099_c0_g2_i5.p1	P81383
TRINITY_DN1419_c0_g1_i1.p1	J3RZ81
TRINITY_DN1419_c0_g1_i2.p1	J3RZ81
TRINITY_DN1428_c0_g1_i1.p1	B5U2W0
TRINITY_DN1428_c0_g1_i2.p1	Q7M4I3
TRINITY_DN1428_c0_g2_i1.p1	B5U2W0
TRINITY_DN1428_c0_g2_i2.p1	Q7M4I3
TRINITY_DN1430_c1_g1_i1.p1	Q8T0W5
TRINITY_DN14349_c0_g1_i1.p1	P23631
TRINITY_DN14349_c0_g1_i1.p1	P23631
TRINITY_DN14349_c0_g1_i1.p1	P23631
TRINITY_DN14412_c0_g1_i1.p1	Q719L8
TRINITY_DN14412_c0_g1_i2.p1	Q719L8
TRINITY_DN14412_c0_g2_i1.p1	Q719L8
TRINITY_DN1447_c0_g1_i1.p1	A0A1U9VX91
TRINITY_DN1447_c0_g1_i11.p1	A0A1U9VX91
TRINITY_DN1447_c0_g1_i12.p2	Q1HLC0
TRINITY_DN1447_c0_g1_i12.p2	Q1HLC0
TRINITY_DN1447_c0_g1_i12.p2	Q1HLC0
TRINITY_DN1447_c0_g1_i12.p2	Q1HLC0
TRINITY_DN1447_c0_g1_i12.p2	Q1HLC0
TRINITY_DN1447_c0_g1_i12.p2	Q1HLC0
TRINITY_DN1447_c0_g1_i12.p1	Q1HLC0
TRINITY_DN1447_c0_g1_i12.p1	Q1HLC0
TRINITY_DN1447_c0_g1_i12.p3	Q3SB05
TRINITY_DN1447_c0_g1_i14.p1	A0A1U9VX91
TRINITY_DN1447_c0_g1_i14.p2	Q3SB05
TRINITY_DN1447_c0_g1_i15.p2	Q3SB05
TRINITY_DN1447_c0_g1_i15.p1	A0A1U9VX91
TRINITY_DN1447_c0_g1_i18.p1	Q3SB05
TRINITY_DN1447_c0_g1_i2.p1	Q1HLC0
TRINITY_DN1447_c0_g1_i2.p1	Q1HLC0
TRINITY_DN1447_c0_g1_i2.p1	Q1HLC0
TRINITY_DN1447_c0_g1_i2.p1	Q1HLC0
TRINITY_DN1447_c0_g1_i2.p1	Q1HLC0
TRINITY_DN1447_c0_g1_i2.p1	Q1HLC0
TRINITY_DN1447_c0_g1_i2.p2	Q1HLC0
TRINITY_DN1447_c0_g1_i2.p2	Q1HLC0
TRINITY_DN1447_c0_g1_i2.p4	Q3SB05
TRINITY_DN1447_c0_g1_i2.p3	A0A1U9VX91
TRINITY_DN1447_c0_g1_i4.p3	A0A1U9VX91
TRINITY_DN1447_c0_g1_i4.p4	Q3SB05
TRINITY_DN1447_c0_g1_i4.p2	Q1HLC0
TRINITY_DN1447_c0_g1_i4.p2	Q1HLC0
TRINITY_DN1447_c0_g1_i4.p1	Q1HLC0
TRINITY_DN1447_c0_g1_i4.p1	Q1HLC0
TRINITY_DN1447_c0_g1_i4.p1	Q1HLC0
TRINITY_DN1447_c0_g1_i4.p1	Q1HLC0
TRINITY_DN1447_c0_g1_i4.p1	Q1HLC0
TRINITY_DN1447_c0_g1_i4.p1	Q1HLC0
TRINITY_DN1447_c0_g1_i6.p1	Q1HLC0
TRINITY_DN1447_c0_g1_i6.p1	Q1HLC0
TRINITY_DN1447_c0_g1_i6.p1	Q1HLC0
TRINITY_DN1447_c0_g1_i6.p1	Q1HLC0
TRINITY_DN1447_c0_g1_i6.p1	Q1HLC0
TRINITY_DN1447_c0_g1_i6.p1	Q1HLC0
TRINITY_DN1447_c0_g1_i6.p2	Q1HLC0
TRINITY_DN1447_c0_g1_i8.p2	Q3SB05
TRINITY_DN1447_c0_g1_i8.p1	A0A1U9VX91
TRINITY_DN1447_c0_g1_i9.p1	A0A1U9VX91
TRINITY_DN1447_c0_g1_i9.p2	Q3SB05
TRINITY_DN14546_c0_g1_i1.p1	A0A2I4HXH5
TRINITY_DN1454_c0_g1_i1.p1	Q8AY75
TRINITY_DN1454_c0_g1_i2.p1	Q8AY75
TRINITY_DN1454_c0_g2_i1.p1	Q8AY75
TRINITY_DN1454_c0_g2_i2.p1	Q8AY75
TRINITY_DN1454_c0_g2_i3.p1	Q8AY75
TRINITY_DN14579_c1_g1_i1.p1	Q91132
TRINITY_DN14668_c0_g1_i1.p1	D2Y2E4
TRINITY_DN14668_c0_g1_i2.p1	D2Y2E4
TRINITY_DN1466_c0_g1_i1.p1	J3S9D9
TRINITY_DN14719_c0_g1_i1.p1	J3S9D9
TRINITY_DN14719_c0_g2_i1.p1	J3S9D9
TRINITY_DN14719_c0_g2_i2.p1	J3S9D9
TRINITY_DN14724_c0_g1_i1.p1	W4VS99
TRINITY_DN14724_c0_g2_i1.p1	W4VS99
TRINITY_DN1472_c0_g1_i1.p2	Q1HLC0
TRINITY_DN1472_c0_g1_i1.p2	Q1HLC0
TRINITY_DN1472_c0_g1_i1.p2	Q1HLC0
TRINITY_DN1472_c0_g1_i1.p1	Q1HLC0
TRINITY_DN1472_c0_g1_i1.p1	Q1HLC0
TRINITY_DN1472_c0_g1_i11.p1	Q1HLC0
TRINITY_DN1472_c0_g1_i11.p1	Q1HLC0
TRINITY_DN1472_c0_g1_i11.p2	Q1HLC0
TRINITY_DN1472_c0_g1_i11.p2	Q1HLC0
TRINITY_DN1472_c0_g1_i11.p2	Q1HLC0
TRINITY_DN1472_c0_g1_i16.p1	Q1HLC0
TRINITY_DN1472_c0_g1_i16.p1	Q1HLC0
TRINITY_DN1472_c0_g1_i16.p1	Q1HLC0
TRINITY_DN1472_c0_g1_i16.p1	Q1HLC0
TRINITY_DN1472_c0_g1_i6.p2	Q1HLC0
TRINITY_DN1472_c0_g1_i6.p2	Q1HLC0
TRINITY_DN1472_c0_g1_i8.p1	Q1HLC0
TRINITY_DN1472_c0_g1_i8.p1	Q1HLC0
TRINITY_DN1472_c0_g1_i8.p1	Q1HLC0
TRINITY_DN1472_c0_g1_i8.p1	Q1HLC0
TRINITY_DN147_c0_g1_i1.p1	U6BLN5
TRINITY_DN147_c0_g1_i10.p1	U6BLN5
TRINITY_DN147_c0_g1_i11.p1	U6BLN5
TRINITY_DN147_c0_g1_i13.p1	U6BLN5
TRINITY_DN147_c0_g1_i14.p1	U6BLN5
TRINITY_DN147_c0_g1_i15.p1	U6BLN5
TRINITY_DN147_c0_g1_i2.p1	U6BLN5
TRINITY_DN147_c0_g1_i3.p1	U6BLN5
TRINITY_DN147_c0_g1_i4.p1	U6BLN5
TRINITY_DN147_c0_g1_i5.p1	U6BLN5
TRINITY_DN147_c0_g1_i6.p1	U6BLN5
TRINITY_DN147_c0_g1_i7.p1	U6BLN5
TRINITY_DN147_c0_g1_i8.p1	U6BLN5
TRINITY_DN147_c0_g1_i9.p1	U6BLN5
TRINITY_DN147_c2_g1_i1.p1	U6BLN5
TRINITY_DN1482_c0_g1_i1.p2	J3S836
TRINITY_DN1482_c0_g1_i1.p1	J3S836
TRINITY_DN1482_c0_g1_i12.p2	J3S836
TRINITY_DN1482_c0_g1_i12.p1	J3S836
TRINITY_DN1482_c0_g1_i13.p1	J3S836
TRINITY_DN1482_c0_g1_i13.p2	J3S836
TRINITY_DN1482_c0_g1_i14.p3	J3S836
TRINITY_DN1482_c0_g1_i14.p2	J3S836
TRINITY_DN1482_c0_g1_i14.p1	J3S836
TRINITY_DN1482_c0_g1_i2.p2	J3S836
TRINITY_DN1482_c0_g1_i2.p1	J3S836
TRINITY_DN1482_c0_g1_i5.p1	J3S836
TRINITY_DN1482_c0_g1_i6.p1	J3S836
TRINITY_DN1482_c0_g1_i8.p2	J3S836
TRINITY_DN1482_c0_g1_i8.p1	J3S836
TRINITY_DN1482_c0_g1_i9.p1	J3S836
TRINITY_DN1483_c0_g1_i2.p1	J3S829
TRINITY_DN1483_c0_g2_i4.p1	J3S829
TRINITY_DN1483_c0_g2_i6.p1	J3S829
TRINITY_DN1497_c0_g1_i1.p1	Q7M4I6
TRINITY_DN1497_c0_g1_i2.p1	Q7M4I6
TRINITY_DN1497_c0_g2_i1.p1	Q7M4I6
TRINITY_DN1497_c0_g2_i2.p1	Q7M4I6
TRINITY_DN14_c2_g2_i1.p1	Q8AY75
TRINITY_DN14_c2_g2_i1.p1	Q8AY75
TRINITY_DN14_c2_g2_i2.p1	Q8AY75
TRINITY_DN14_c2_g2_i2.p1	Q8AY75
TRINITY_DN14_c2_g2_i2.p1	Q8AY75
TRINITY_DN14_c2_g2_i2.p1	Q8AY75
TRINITY_DN15046_c0_g1_i1.p1	Q7M4I6
TRINITY_DN15046_c1_g1_i1.p1	Q7M4I6
TRINITY_DN15321_c0_g1_i1.p1	B5U2W0
TRINITY_DN1544_c0_g1_i1.p1	Q0ZZJ6
TRINITY_DN1544_c0_g1_i1.p1	Q0ZZJ6
TRINITY_DN1544_c0_g1_i2.p1	J3S836
TRINITY_DN1544_c0_g2_i2.p1	Q0ZZJ6
TRINITY_DN1544_c0_g2_i2.p1	Q0ZZJ6
TRINITY_DN1544_c0_g2_i3.p1	J3S836
TRINITY_DN1544_c0_g2_i5.p1	Q91132
TRINITY_DN1551_c0_g1_i1.p1	A0A7S8MVA6
TRINITY_DN1551_c0_g2_i1.p1	A0A7S8MVA6
TRINITY_DN15607_c0_g1_i1.p1	D8VNS9
TRINITY_DN15607_c0_g1_i1.p1	D8VNS9
TRINITY_DN15770_c0_g1_i1.p1	Q5BLY5
TRINITY_DN15770_c0_g1_i3.p1	Q5BLY5
TRINITY_DN15770_c1_g1_i1.p1	Q5BLY5
TRINITY_DN15770_c1_g1_i2.p1	Q5BLY5
TRINITY_DN1578_c0_g1_i1.p1	A0A7S8RGC8
TRINITY_DN1587_c0_g1_i1.p2	W4VS99
TRINITY_DN1587_c0_g1_i1.p1	W4VS99
TRINITY_DN1587_c0_g1_i2.p1	W4VS99
TRINITY_DN1587_c0_g1_i3.p1	W4VS99
TRINITY_DN1587_c0_g1_i4.p1	W4VS99
TRINITY_DN1587_c0_g1_i4.p2	W4VS99
TRINITY_DN1587_c0_g2_i1.p1	W4VS99
TRINITY_DN1587_c0_g2_i1.p2	W4VS99
TRINITY_DN1587_c0_g2_i2.p1	W4VS99
TRINITY_DN1587_c0_g2_i3.p1	W4VS99
TRINITY_DN1587_c0_g2_i3.p2	W4VS99
TRINITY_DN1587_c0_g2_i4.p1	W4VS99
TRINITY_DN1587_c0_g2_i5.p1	W4VS99
TRINITY_DN1587_c0_g2_i6.p1	W4VS99
TRINITY_DN15916_c0_g1_i4.p2	Q9XZC0
TRINITY_DN15916_c0_g1_i4.p2	Q9XZC0
TRINITY_DN15916_c0_g1_i4.p2	Q9XZC0
TRINITY_DN15916_c0_g1_i4.p2	Q9XZC0
TRINITY_DN15916_c0_g1_i4.p2	Q9XZC0
TRINITY_DN15916_c0_g1_i4.p2	Q9XZC0
TRINITY_DN15916_c0_g1_i4.p2	Q9XZC0
TRINITY_DN15916_c0_g1_i5.p1	Q9XZC0
TRINITY_DN15916_c0_g1_i5.p1	Q9XZC0
TRINITY_DN15916_c0_g1_i5.p1	Q9XZC0
TRINITY_DN15916_c0_g1_i5.p1	Q9XZC0
TRINITY_DN15916_c0_g1_i5.p1	Q9XZC0
TRINITY_DN15916_c0_g1_i5.p1	Q9XZC0
TRINITY_DN15916_c0_g1_i5.p1	Q9XZC0
TRINITY_DN15916_c0_g1_i5.p1	Q9XZC0
TRINITY_DN15916_c0_g1_i6.p1	Q9XZC0
TRINITY_DN15916_c0_g1_i6.p1	Q9XZC0
TRINITY_DN15916_c0_g1_i6.p1	Q9XZC0
TRINITY_DN15916_c0_g1_i6.p1	Q9XZC0
TRINITY_DN15916_c0_g1_i6.p1	Q9XZC0
TRINITY_DN15916_c0_g1_i6.p1	Q9XZC0
TRINITY_DN15916_c0_g1_i6.p1	Q9XZC0
TRINITY_DN15916_c0_g1_i6.p1	Q9XZC0
TRINITY_DN1596_c0_g1_i1.p1	P0CJ14
TRINITY_DN1596_c0_g1_i2.p1	P0CJ14
TRINITY_DN1596_c0_g1_i4.p1	P0CJ14
TRINITY_DN1596_c0_g2_i1.p1	P0CJ14
TRINITY_DN1596_c0_g2_i3.p1	P0CJ14
TRINITY_DN15976_c0_g1_i1.p1	B2D0J4
TRINITY_DN15976_c0_g1_i2.p1	B2D0J4
TRINITY_DN15987_c0_g1_i1.p1	P0CJ18
TRINITY_DN15987_c0_g2_i1.p1	P0CJ18
TRINITY_DN15995_c0_g1_i1.p1	A6MFK8
TRINITY_DN15995_c0_g1_i1.p1	A6MFK8
TRINITY_DN15995_c0_g1_i1.p1	A6MFK8
TRINITY_DN1612_c0_g1_i1.p1	Q8AY75
TRINITY_DN1612_c0_g1_i1.p1	Q8AY75
TRINITY_DN1612_c0_g1_i1.p1	Q8AY75
TRINITY_DN1612_c0_g1_i1.p1	Q8AY75
TRINITY_DN1612_c0_g1_i8.p1	Q8AY75
TRINITY_DN1612_c0_g1_i8.p1	Q8AY75
TRINITY_DN16201_c0_g1_i1.p1	U6BLN5
TRINITY_DN16201_c0_g2_i1.p1	U6BLN5
TRINITY_DN16201_c0_g2_i2.p1	U6BLN5
TRINITY_DN16215_c0_g1_i1.p1	A0A2D0TC04
TRINITY_DN16215_c0_g1_i2.p1	A0A2D0TC04
TRINITY_DN16215_c0_g1_i3.p1	A0A2D0TC04
TRINITY_DN16215_c0_g1_i4.p1	A0A2D0TC04
TRINITY_DN16215_c0_g1_i6.p1	A0A2D0TC04
TRINITY_DN1625_c1_g1_i2.p1	Q56VR3
TRINITY_DN1625_c1_g1_i2.p1	Q56VR3
TRINITY_DN1625_c1_g1_i2.p1	Q56VR3
TRINITY_DN1625_c1_g1_i7.p1	Q56VR3
TRINITY_DN1625_c1_g1_i7.p1	Q56VR3
TRINITY_DN1625_c1_g1_i8.p1	Q56VR3
TRINITY_DN1625_c1_g1_i8.p1	Q56VR3
TRINITY_DN16266_c0_g1_i1.p1	Q7LZK5
TRINITY_DN16266_c0_g1_i2.p1	Q7LZK5
TRINITY_DN16266_c0_g1_i2.p1	Q7LZK5
TRINITY_DN16266_c0_g1_i2.p2	Q7T2Q1
TRINITY_DN16280_c0_g1_i1.p1	P0DQE7
TRINITY_DN16280_c1_g1_i1.p1	P0DQE7
TRINITY_DN16284_c0_g1_i1.p1	A0A3G5BID2
TRINITY_DN16284_c0_g1_i1.p1	A0A3G5BID2
TRINITY_DN16284_c0_g1_i1.p1	A0A3G5BID2
TRINITY_DN1630_c0_g1_i1.p1	Q8AY75
TRINITY_DN1630_c1_g2_i1.p1	Q8AY75
TRINITY_DN1656_c0_g1_i1.p1	M5B4R7
TRINITY_DN1661_c4_g1_i1.p1	L7XDS4
TRINITY_DN1661_c4_g1_i1.p1	L7XDS4
TRINITY_DN1661_c4_g1_i1.p1	L7XDS4
TRINITY_DN1661_c4_g1_i1.p1	L7XDS4
TRINITY_DN1661_c4_g1_i1.p1	L7XDS4
TRINITY_DN1661_c4_g1_i11.p1	Q9XZC0
TRINITY_DN1661_c4_g1_i11.p1	Q9XZC0
TRINITY_DN1661_c4_g1_i11.p1	Q9XZC0
TRINITY_DN1661_c4_g1_i11.p1	Q9XZC0
TRINITY_DN1661_c4_g1_i11.p1	Q9XZC0
TRINITY_DN1661_c4_g1_i11.p1	Q9XZC0
TRINITY_DN1661_c4_g1_i12.p2	Q9XZC0
TRINITY_DN1661_c4_g1_i12.p2	Q9XZC0
TRINITY_DN1661_c4_g1_i12.p2	Q9XZC0
TRINITY_DN1661_c4_g1_i12.p2	Q9XZC0
TRINITY_DN1661_c4_g1_i12.p1	G0LXV8
TRINITY_DN1661_c4_g1_i12.p4	L7XDS4
TRINITY_DN1661_c4_g1_i12.p4	L7XDS4
TRINITY_DN1661_c4_g1_i12.p4	L7XDS4
TRINITY_DN1661_c4_g1_i12.p4	L7XDS4
TRINITY_DN1661_c4_g1_i13.p1	Q9XZC0
TRINITY_DN1661_c4_g1_i13.p1	Q9XZC0
TRINITY_DN1661_c4_g1_i13.p1	Q9XZC0
TRINITY_DN1661_c4_g1_i13.p1	Q9XZC0
TRINITY_DN1661_c4_g1_i13.p1	Q9XZC0
TRINITY_DN1661_c4_g1_i13.p1	Q9XZC0
TRINITY_DN1661_c4_g1_i2.p1	Q9XZC0
TRINITY_DN1661_c4_g1_i2.p1	Q9XZC0
TRINITY_DN1661_c4_g1_i2.p1	Q9XZC0
TRINITY_DN1661_c4_g1_i2.p1	Q9XZC0
TRINITY_DN1661_c4_g1_i2.p2	Q9XZC0
TRINITY_DN1661_c4_g1_i2.p2	Q9XZC0
TRINITY_DN1661_c4_g1_i2.p2	Q9XZC0
TRINITY_DN1661_c4_g1_i2.p2	Q9XZC0
TRINITY_DN1661_c4_g1_i3.p1	L7XDS4
TRINITY_DN1661_c4_g1_i3.p1	L7XDS4
TRINITY_DN1661_c4_g1_i3.p1	L7XDS4
TRINITY_DN1661_c4_g1_i3.p1	L7XDS4
TRINITY_DN1661_c4_g1_i3.p1	L7XDS4
TRINITY_DN1661_c4_g1_i3.p2	G0LXV8
TRINITY_DN1661_c4_g1_i4.p1	L7XDS4
TRINITY_DN1661_c4_g1_i4.p1	L7XDS4
TRINITY_DN1661_c4_g1_i4.p1	L7XDS4
TRINITY_DN1661_c4_g1_i4.p1	L7XDS4
TRINITY_DN1661_c4_g1_i4.p1	L7XDS4
TRINITY_DN1661_c4_g1_i5.p1	Q9XZC0
TRINITY_DN1661_c4_g1_i5.p1	Q9XZC0
TRINITY_DN1661_c4_g1_i5.p1	Q9XZC0
TRINITY_DN1661_c4_g1_i5.p1	Q9XZC0
TRINITY_DN1661_c4_g1_i5.p4	G0LXV8
TRINITY_DN1661_c4_g1_i5.p3	L7XDS4
TRINITY_DN1661_c4_g1_i5.p3	L7XDS4
TRINITY_DN1661_c4_g1_i5.p3	L7XDS4
TRINITY_DN1661_c4_g1_i5.p3	L7XDS4
TRINITY_DN1661_c4_g1_i6.p1	Q9XZC0
TRINITY_DN1661_c4_g1_i6.p1	Q9XZC0
TRINITY_DN1661_c4_g1_i6.p1	Q9XZC0
TRINITY_DN1661_c4_g1_i6.p1	Q9XZC0
TRINITY_DN1661_c4_g1_i6.p1	Q9XZC0
TRINITY_DN1661_c4_g1_i6.p1	Q9XZC0
TRINITY_DN1661_c4_g1_i6.p3	G0LXV8
TRINITY_DN1661_c4_g1_i8.p1	L7XDS4
TRINITY_DN1661_c4_g1_i8.p1	L7XDS4
TRINITY_DN1661_c4_g1_i8.p1	L7XDS4
TRINITY_DN1661_c4_g1_i8.p1	L7XDS4
TRINITY_DN1661_c4_g1_i8.p1	L7XDS4
TRINITY_DN1661_c4_g1_i9.p1	L7XDS4
TRINITY_DN1661_c4_g1_i9.p1	L7XDS4
TRINITY_DN1661_c4_g1_i9.p1	L7XDS4
TRINITY_DN1661_c4_g1_i9.p1	L7XDS4
TRINITY_DN1661_c4_g1_i9.p1	L7XDS4
TRINITY_DN1661_c4_g1_i9.p3	G0LXV8
TRINITY_DN1665_c0_g1_i1.p1	P0CJ08
TRINITY_DN1665_c0_g2_i1.p1	P0CJ08
TRINITY_DN168_c0_g1_i1.p1	W4VS99
TRINITY_DN168_c0_g1_i12.p1	W4VS99
TRINITY_DN168_c0_g1_i13.p1	W4VS99
TRINITY_DN168_c0_g1_i14.p1	W4VS99
TRINITY_DN168_c0_g1_i15.p1	W4VS99
TRINITY_DN168_c0_g1_i2.p1	W4VS99
TRINITY_DN168_c0_g1_i3.p1	W4VS99
TRINITY_DN168_c0_g1_i4.p1	W4VS99
TRINITY_DN168_c0_g1_i5.p1	W4VS99
TRINITY_DN168_c0_g1_i6.p1	W4VS99
TRINITY_DN168_c0_g1_i7.p1	W4VS99
TRINITY_DN168_c0_g1_i9.p1	W4VS99
TRINITY_DN16995_c0_g1_i1.p1	W4VS99
TRINITY_DN16995_c0_g2_i1.p1	W4VS99
TRINITY_DN16995_c0_g2_i2.p1	W4VS99
TRINITY_DN16995_c0_g3_i1.p1	W4VS99
TRINITY_DN1699_c2_g1_i1.p1	Q7M4I5
TRINITY_DN1699_c2_g1_i2.p1	Q7M4I5
TRINITY_DN1701_c0_g1_i1.p1	P0DN17
TRINITY_DN1701_c0_g1_i2.p1	P0DN17
TRINITY_DN1701_c0_g1_i3.p1	P0DN17
TRINITY_DN1701_c0_g1_i4.p1	P0DJ50
TRINITY_DN1701_c0_g1_i5.p1	P0DN17
TRINITY_DN1701_c0_g2_i1.p1	P0DN17
TRINITY_DN1701_c0_g2_i2.p1	P0DN20
TRINITY_DN1701_c0_g2_i3.p1	P0DN17
TRINITY_DN1701_c0_g2_i4.p1	P0DN17
TRINITY_DN1701_c0_g2_i5.p1	P0DN20
TRINITY_DN1718_c0_g2_i1.p1	B8XH01
TRINITY_DN1725_c0_g1_i1.p1	W4VS99
TRINITY_DN1725_c0_g1_i1.p2	W4VS99
TRINITY_DN1725_c0_g1_i2.p1	W4VS99
TRINITY_DN1725_c0_g1_i3.p1	W4VS99
TRINITY_DN1725_c0_g1_i3.p2	W4VS99
TRINITY_DN1725_c0_g2_i1.p2	W4VS99
TRINITY_DN1725_c0_g2_i1.p1	W4VS99
TRINITY_DN1725_c0_g2_i2.p1	W4VS99
TRINITY_DN1725_c0_g2_i3.p1	W4VS99
TRINITY_DN1725_c0_g2_i4.p2	W4VS99
TRINITY_DN1725_c0_g2_i4.p1	W4VS99
TRINITY_DN17375_c2_g1_i1.p1	Q1HLC0
TRINITY_DN17375_c2_g2_i1.p1	Q1HLC0
TRINITY_DN17375_c2_g2_i1.p1	Q1HLC0
TRINITY_DN17375_c2_g2_i2.p1	Q1HLC0
TRINITY_DN17403_c0_g1_i1.p1	Q1HLC0
TRINITY_DN17403_c0_g1_i1.p1	Q1HLC0
TRINITY_DN17403_c0_g2_i1.p1	Q1HLC0
TRINITY_DN17403_c0_g2_i1.p1	Q1HLC0
TRINITY_DN17403_c0_g3_i1.p1	Q1HLC0
TRINITY_DN17403_c0_g3_i1.p1	Q1HLC0
TRINITY_DN17403_c0_g3_i1.p1	Q1HLC0
TRINITY_DN17403_c0_g4_i1.p1	Q1HLC0
TRINITY_DN17403_c0_g4_i1.p1	Q1HLC0
TRINITY_DN17403_c0_g4_i1.p1	Q1HLC0
TRINITY_DN17410_c0_g1_i1.p1	Q1HLC0
TRINITY_DN17430_c0_g1_i2.p1	Q7M4I3
TRINITY_DN17430_c0_g1_i3.p1	Q7M4I3
TRINITY_DN17430_c0_g2_i1.p1	Q7M4I3
TRINITY_DN17444_c0_g1_i2.p1	A8QL52
TRINITY_DN17509_c0_g1_i1.p1	J3SBP3
TRINITY_DN17509_c0_g1_i2.p1	J3SEZ3
TRINITY_DN17509_c1_g4_i1.p1	J3SEZ3
TRINITY_DN17509_c1_g4_i2.p1	J3SEZ3
TRINITY_DN17529_c0_g1_i1.p1	J3RZ81
TRINITY_DN17529_c0_g1_i2.p1	J3RZ81
TRINITY_DN17533_c2_g1_i1.p1	G0LXV8
TRINITY_DN17533_c2_g1_i1.p1	G0LXV8
TRINITY_DN17533_c2_g1_i1.p1	G0LXV8
TRINITY_DN17533_c2_g1_i1.p1	G0LXV8
TRINITY_DN17533_c2_g1_i1.p1	G0LXV8
TRINITY_DN17533_c2_g1_i1.p1	G0LXV8
TRINITY_DN17533_c2_g1_i1.p1	G0LXV8
TRINITY_DN17533_c2_g1_i1.p1	G0LXV8
TRINITY_DN17533_c2_g1_i1.p1	G0LXV8
TRINITY_DN17533_c2_g1_i1.p1	G0LXV8
TRINITY_DN17533_c2_g1_i1.p1	G0LXV8
TRINITY_DN17536_c0_g1_i2.p1	Q1HLC0
TRINITY_DN17536_c0_g1_i2.p1	Q1HLC0
TRINITY_DN17536_c0_g1_i3.p1	Q1HLC0
TRINITY_DN17536_c0_g1_i3.p1	Q1HLC0
TRINITY_DN17536_c0_g2_i1.p1	Q1HLC0
TRINITY_DN17536_c0_g2_i1.p1	Q1HLC0
TRINITY_DN17536_c0_g2_i3.p1	Q1HLC0
TRINITY_DN17536_c0_g2_i3.p1	Q1HLC0
TRINITY_DN17536_c0_g2_i5.p1	Q1HLC0
TRINITY_DN17536_c0_g2_i5.p1	Q1HLC0
TRINITY_DN17536_c0_g2_i6.p1	Q1HLC0
TRINITY_DN17536_c0_g2_i6.p1	Q1HLC0
TRINITY_DN17536_c0_g2_i7.p1	Q1HLC0
TRINITY_DN17536_c0_g2_i7.p1	Q1HLC0
TRINITY_DN17536_c0_g2_i8.p1	Q1HLC0
TRINITY_DN17536_c0_g2_i8.p1	Q1HLC0
TRINITY_DN17620_c0_g1_i1.p1	W4VS99
TRINITY_DN17620_c0_g1_i5.p1	W4VS99
TRINITY_DN17720_c0_g1_i1.p1	Q92035
TRINITY_DN17752_c1_g1_i12.p1	Q1HLC0
TRINITY_DN17752_c1_g1_i12.p1	Q1HLC0
TRINITY_DN17752_c1_g1_i12.p1	Q1HLC0
TRINITY_DN17752_c1_g1_i13.p1	Q1HLC0
TRINITY_DN17752_c1_g1_i13.p1	Q1HLC0
TRINITY_DN17752_c1_g1_i13.p1	Q1HLC0
TRINITY_DN17752_c1_g1_i14.p1	Q1HLC0
TRINITY_DN17752_c1_g1_i17.p1	Q1HLC0
TRINITY_DN17752_c1_g1_i17.p1	Q1HLC0
TRINITY_DN17752_c1_g1_i17.p1	Q1HLC0
TRINITY_DN17752_c1_g1_i2.p1	Q1HLC0
TRINITY_DN17752_c1_g1_i2.p1	Q1HLC0
TRINITY_DN17752_c1_g1_i2.p1	Q1HLC0
TRINITY_DN17752_c1_g1_i20.p1	Q1HLC0
TRINITY_DN17752_c1_g1_i20.p1	Q1HLC0
TRINITY_DN17752_c1_g1_i20.p1	Q1HLC0
TRINITY_DN17752_c1_g1_i22.p1	Q1HLC0
TRINITY_DN17752_c1_g1_i22.p1	Q1HLC0
TRINITY_DN17752_c1_g1_i22.p1	Q1HLC0
TRINITY_DN17752_c1_g1_i23.p1	Q1HLC0
TRINITY_DN17752_c1_g1_i23.p1	Q1HLC0
TRINITY_DN17752_c1_g1_i23.p1	Q1HLC0
TRINITY_DN17752_c1_g1_i24.p1	Q1HLC0
TRINITY_DN17752_c1_g1_i24.p1	Q1HLC0
TRINITY_DN17752_c1_g1_i24.p1	Q1HLC0
TRINITY_DN17752_c1_g1_i6.p1	Q1HLC0
TRINITY_DN17752_c1_g1_i6.p1	Q1HLC0
TRINITY_DN17752_c1_g1_i6.p1	Q1HLC0
TRINITY_DN17752_c1_g1_i8.p1	Q1HLC0
TRINITY_DN17752_c1_g1_i8.p1	Q1HLC0
TRINITY_DN17752_c1_g1_i8.p1	Q1HLC0
TRINITY_DN1776_c0_g1_i1.p1	P0DPW5
TRINITY_DN1776_c0_g1_i2.p1	P0DPW5
TRINITY_DN1776_c0_g1_i4.p1	P0DPW4
TRINITY_DN1776_c0_g1_i7.p1	P0DPW5
TRINITY_DN1776_c0_g1_i8.p1	P0DPW4
TRINITY_DN17798_c0_g1_i1.p1	Q1HLC0
TRINITY_DN17882_c0_g1_i10.p1	Q75WF2
TRINITY_DN17882_c0_g1_i2.p1	Q75WF2
TRINITY_DN17882_c0_g1_i4.p1	Q75WF2
TRINITY_DN17882_c0_g1_i6.p1	Q75WF2
TRINITY_DN17882_c0_g1_i7.p1	Q75WF2
TRINITY_DN17882_c0_g1_i8.p1	Q75WF2
TRINITY_DN17882_c0_g1_i9.p1	Q75WF2
TRINITY_DN17897_c0_g1_i1.p1	Q9XZC0
TRINITY_DN17897_c0_g1_i1.p1	Q9XZC0
TRINITY_DN17897_c0_g1_i1.p1	Q9XZC0
TRINITY_DN17897_c0_g1_i1.p1	Q9XZC0
TRINITY_DN17897_c0_g1_i1.p1	Q9XZC0
TRINITY_DN17897_c0_g1_i1.p1	Q9XZC0
TRINITY_DN17897_c0_g1_i1.p1	Q9XZC0
TRINITY_DN17897_c0_g1_i1.p1	Q9XZC0
TRINITY_DN17897_c0_g1_i1.p1	Q9XZC0
TRINITY_DN17897_c0_g1_i1.p1	Q9XZC0
TRINITY_DN17897_c0_g2_i2.p1	L7X8P2
TRINITY_DN17897_c0_g2_i2.p1	L7X8P2
TRINITY_DN17949_c0_g1_i1.p1	Q9XZC0
TRINITY_DN17949_c0_g1_i1.p1	Q9XZC0
TRINITY_DN17949_c0_g1_i1.p1	Q9XZC0
TRINITY_DN17949_c0_g1_i1.p1	Q9XZC0
TRINITY_DN17949_c0_g1_i1.p1	Q9XZC0
TRINITY_DN17949_c0_g1_i1.p1	Q9XZC0
TRINITY_DN17949_c0_g1_i1.p1	Q9XZC0
TRINITY_DN17949_c0_g1_i1.p1	Q9XZC0
TRINITY_DN17949_c0_g2_i1.p1	Q9XZC0
TRINITY_DN17949_c0_g2_i1.p1	Q9XZC0
TRINITY_DN17949_c0_g2_i1.p1	Q9XZC0
TRINITY_DN17949_c0_g2_i1.p1	Q9XZC0
TRINITY_DN17949_c0_g2_i1.p1	Q9XZC0
TRINITY_DN17949_c0_g2_i1.p1	Q9XZC0
TRINITY_DN17949_c0_g2_i1.p1	Q9XZC0
TRINITY_DN17949_c0_g2_i1.p1	Q9XZC0
TRINITY_DN17949_c0_g2_i1.p1	Q9XZC0
TRINITY_DN17949_c0_g2_i1.p1	Q9XZC0
TRINITY_DN17949_c0_g2_i1.p1	Q9XZC0
TRINITY_DN1795_c0_g1_i1.p1	P0CJ03
TRINITY_DN1795_c0_g2_i1.p1	P0CJ03
TRINITY_DN1795_c0_g3_i1.p1	P0CJ03
TRINITY_DN1795_c0_g4_i2.p1	P0CJ03
TRINITY_DN1795_c1_g1_i1.p1	P0CJ03
TRINITY_DN1797_c0_g1_i1.p1	U6BLN5
TRINITY_DN18051_c0_g1_i4.p1	Q1HLC0
TRINITY_DN18051_c0_g1_i4.p1	Q1HLC0
TRINITY_DN18051_c0_g1_i5.p1	Q1HLC0
TRINITY_DN18051_c0_g1_i5.p1	Q1HLC0
TRINITY_DN18051_c0_g1_i6.p1	Q1HLC0
TRINITY_DN18051_c0_g1_i6.p1	Q1HLC0
TRINITY_DN18051_c0_g2_i4.p1	Q1HLC0
TRINITY_DN18051_c0_g2_i4.p1	Q1HLC0
TRINITY_DN18051_c0_g2_i5.p1	Q1HLC0
TRINITY_DN18051_c0_g2_i5.p1	Q1HLC0
TRINITY_DN18051_c0_g2_i9.p1	Q1HLC0
TRINITY_DN18051_c0_g2_i9.p1	Q1HLC0
TRINITY_DN1805_c0_g1_i1.p1	J3S9D9
TRINITY_DN1805_c0_g1_i2.p1	J3S9D9
TRINITY_DN1805_c0_g1_i3.p1	J3S9D9
TRINITY_DN1805_c0_g1_i3.p1	J3S9D9
TRINITY_DN1805_c0_g2_i1.p1	J3S9D9
TRINITY_DN1805_c1_g1_i1.p1	P0CJ10
TRINITY_DN1805_c1_g1_i2.p1	P0CJ10
TRINITY_DN1805_c2_g1_i1.p1	P0CJ10
TRINITY_DN1824_c0_g1_i1.p1	P0DPW5
TRINITY_DN1824_c0_g1_i11.p1	P0DPW5
TRINITY_DN1824_c0_g1_i3.p1	P0DPW5
TRINITY_DN1824_c0_g1_i9.p1	P0DPW5
TRINITY_DN1824_c0_g2_i1.p1	P0DPW5
TRINITY_DN1824_c0_g2_i6.p1	P0DPW5
TRINITY_DN1824_c0_g2_i8.p1	P0DPW5
TRINITY_DN1824_c0_g2_i9.p1	P0DPW5
TRINITY_DN1844_c0_g1_i1.p1	Q25338
TRINITY_DN1844_c0_g1_i1.p1	Q25338
TRINITY_DN1844_c0_g1_i1.p1	Q25338
TRINITY_DN1844_c0_g1_i1.p1	Q25338
TRINITY_DN1844_c0_g1_i1.p1	Q25338
TRINITY_DN1844_c0_g1_i2.p1	Q25338
TRINITY_DN1844_c0_g1_i2.p1	Q25338
TRINITY_DN1844_c0_g1_i2.p1	Q25338
TRINITY_DN1844_c0_g1_i2.p1	Q25338
TRINITY_DN1844_c0_g1_i2.p1	Q25338
TRINITY_DN1844_c0_g1_i3.p1	Q25338
TRINITY_DN1844_c0_g1_i3.p1	Q25338
TRINITY_DN1844_c0_g1_i3.p1	Q25338
TRINITY_DN1844_c0_g1_i3.p1	Q25338
TRINITY_DN1844_c0_g1_i3.p1	Q25338
TRINITY_DN1844_c0_g1_i4.p1	Q9XZC0
TRINITY_DN1844_c0_g1_i4.p1	Q9XZC0
TRINITY_DN1844_c0_g1_i4.p1	Q9XZC0
TRINITY_DN1844_c0_g1_i4.p1	Q9XZC0
TRINITY_DN1844_c0_g1_i4.p1	Q9XZC0
TRINITY_DN1844_c0_g1_i4.p1	Q9XZC0
TRINITY_DN1844_c0_g1_i5.p1	Q9XZC0
TRINITY_DN1844_c0_g1_i5.p1	Q9XZC0
TRINITY_DN1844_c0_g1_i5.p1	Q9XZC0
TRINITY_DN1844_c0_g1_i5.p1	Q9XZC0
TRINITY_DN1844_c0_g1_i5.p1	Q9XZC0
TRINITY_DN1844_c0_g1_i5.p1	Q9XZC0
TRINITY_DN1844_c0_g1_i6.p1	Q25338
TRINITY_DN1844_c0_g1_i6.p1	Q25338
TRINITY_DN1844_c0_g1_i6.p1	Q25338
TRINITY_DN1844_c0_g1_i6.p1	Q25338
TRINITY_DN1844_c0_g1_i6.p1	Q25338
TRINITY_DN1844_c0_g2_i1.p1	Q25338
TRINITY_DN1844_c0_g2_i1.p1	Q25338
TRINITY_DN1844_c0_g2_i1.p1	Q25338
TRINITY_DN1844_c0_g2_i1.p1	Q25338
TRINITY_DN1844_c0_g2_i1.p1	Q25338
TRINITY_DN1844_c0_g2_i10.p1	Q25338
TRINITY_DN1844_c0_g2_i10.p1	Q25338
TRINITY_DN1844_c0_g2_i10.p1	Q25338
TRINITY_DN1844_c0_g2_i10.p1	Q25338
TRINITY_DN1844_c0_g2_i10.p1	Q25338
TRINITY_DN1844_c0_g2_i11.p1	Q02989
TRINITY_DN1844_c0_g2_i11.p1	Q02989
TRINITY_DN1844_c0_g2_i11.p1	Q02989
TRINITY_DN1844_c0_g2_i11.p1	Q02989
TRINITY_DN1844_c0_g2_i11.p1	Q02989
TRINITY_DN1844_c0_g2_i2.p1	Q25338
TRINITY_DN1844_c0_g2_i2.p1	Q25338
TRINITY_DN1844_c0_g2_i2.p1	Q25338
TRINITY_DN1844_c0_g2_i2.p1	Q25338
TRINITY_DN1844_c0_g2_i2.p1	Q25338
TRINITY_DN1844_c0_g2_i5.p1	Q25338
TRINITY_DN1844_c0_g2_i5.p1	Q25338
TRINITY_DN1844_c0_g2_i5.p1	Q25338
TRINITY_DN1844_c0_g2_i5.p1	Q25338
TRINITY_DN1844_c0_g2_i5.p1	Q25338
TRINITY_DN1844_c0_g2_i6.p1	Q25338
TRINITY_DN1844_c0_g2_i6.p1	Q25338
TRINITY_DN1844_c0_g2_i6.p1	Q25338
TRINITY_DN1844_c0_g2_i6.p1	Q25338
TRINITY_DN1844_c0_g2_i6.p1	Q25338
TRINITY_DN1844_c0_g2_i7.p1	Q25338
TRINITY_DN1844_c0_g2_i7.p1	Q25338
TRINITY_DN1844_c0_g2_i7.p1	Q25338
TRINITY_DN1844_c0_g2_i7.p1	Q25338
TRINITY_DN1844_c0_g2_i7.p1	Q25338
TRINITY_DN1844_c0_g2_i8.p1	Q25338
TRINITY_DN1844_c0_g2_i8.p1	Q25338
TRINITY_DN1844_c0_g2_i8.p1	Q25338
TRINITY_DN1844_c0_g2_i8.p1	Q25338
TRINITY_DN1844_c0_g2_i8.p1	Q25338
TRINITY_DN1844_c0_g2_i9.p1	Q25338
TRINITY_DN1844_c0_g2_i9.p1	Q25338
TRINITY_DN1844_c0_g2_i9.p1	Q25338
TRINITY_DN1844_c0_g2_i9.p1	Q25338
TRINITY_DN1844_c0_g2_i9.p1	Q25338
TRINITY_DN1853_c0_g1_i1.p1	Q1HLC0
TRINITY_DN1853_c0_g1_i1.p1	Q1HLC0
TRINITY_DN1853_c0_g1_i1.p1	Q1HLC0
TRINITY_DN1853_c0_g1_i1.p1	Q1HLC0
TRINITY_DN1853_c0_g1_i2.p1	Q1HLC0
TRINITY_DN1853_c0_g1_i2.p1	Q1HLC0
TRINITY_DN1853_c0_g1_i2.p1	Q1HLC0
TRINITY_DN1853_c0_g1_i2.p1	Q1HLC0
TRINITY_DN1853_c0_g2_i1.p1	Q1HLC0
TRINITY_DN1853_c0_g2_i1.p1	Q1HLC0
TRINITY_DN1853_c0_g2_i1.p1	Q1HLC0
TRINITY_DN1853_c0_g2_i1.p1	Q1HLC0
TRINITY_DN1853_c0_g2_i2.p2	Q1HLC0
TRINITY_DN1853_c0_g2_i2.p2	Q1HLC0
TRINITY_DN1853_c0_g2_i2.p2	Q1HLC0
TRINITY_DN1853_c0_g2_i3.p1	Q1HLC0
TRINITY_DN1853_c0_g2_i3.p1	Q1HLC0
TRINITY_DN1853_c0_g2_i3.p1	Q1HLC0
TRINITY_DN1853_c0_g2_i3.p1	Q1HLC0
TRINITY_DN1857_c0_g1_i1.p2	Q1HLC0
TRINITY_DN1857_c0_g1_i1.p2	Q1HLC0
TRINITY_DN1857_c0_g1_i1.p3	Q1HLC0
TRINITY_DN1857_c0_g1_i3.p2	Q1HLC0
TRINITY_DN1857_c0_g1_i3.p2	Q1HLC0
TRINITY_DN1857_c0_g1_i3.p2	Q1HLC0
TRINITY_DN1857_c0_g1_i3.p1	Q1HLC0
TRINITY_DN1857_c0_g1_i7.p3	Q1HLC0
TRINITY_DN1857_c0_g1_i7.p2	Q1HLC0
TRINITY_DN1857_c0_g1_i7.p2	Q1HLC0
TRINITY_DN1857_c0_g1_i8.p1	Q1HLC0
TRINITY_DN1857_c0_g1_i8.p1	Q1HLC0
TRINITY_DN1857_c0_g1_i8.p1	Q1HLC0
TRINITY_DN1857_c0_g1_i8.p1	Q1HLC0
TRINITY_DN1857_c0_g1_i9.p1	Q1HLC0
TRINITY_DN1857_c0_g1_i9.p1	Q1HLC0
TRINITY_DN1857_c0_g2_i1.p2	Q1HLC0
TRINITY_DN1857_c0_g2_i1.p2	Q1HLC0
TRINITY_DN1857_c0_g2_i1.p2	Q1HLC0
TRINITY_DN1857_c0_g2_i3.p2	Q1HLC0
TRINITY_DN1857_c0_g2_i3.p2	Q1HLC0
TRINITY_DN1857_c0_g2_i3.p2	Q1HLC0
TRINITY_DN1857_c0_g2_i4.p1	Q1HLC0
TRINITY_DN1857_c0_g2_i4.p1	Q1HLC0
TRINITY_DN1857_c0_g2_i4.p1	Q1HLC0
TRINITY_DN1857_c0_g2_i4.p1	Q1HLC0
TRINITY_DN1857_c0_g2_i5.p1	Q1HLC0
TRINITY_DN1857_c0_g2_i5.p1	Q1HLC0
TRINITY_DN1857_c0_g2_i5.p1	Q1HLC0
TRINITY_DN1857_c0_g2_i5.p1	Q1HLC0
TRINITY_DN1858_c0_g1_i1.p2	Q9XZC0
TRINITY_DN1858_c0_g1_i1.p2	Q9XZC0
TRINITY_DN1858_c0_g1_i1.p1	Q9XZC0
TRINITY_DN1858_c0_g1_i1.p1	Q9XZC0
TRINITY_DN1858_c0_g1_i10.p1	Q9XZC0
TRINITY_DN1858_c0_g1_i10.p1	Q9XZC0
TRINITY_DN1858_c0_g1_i10.p2	Q9XZC0
TRINITY_DN1858_c0_g1_i10.p2	Q9XZC0
TRINITY_DN1858_c0_g1_i11.p2	Q9XZC0
TRINITY_DN1858_c0_g1_i11.p2	Q9XZC0
TRINITY_DN1858_c0_g1_i11.p1	Q9XZC0
TRINITY_DN1858_c0_g1_i11.p1	Q9XZC0
TRINITY_DN1858_c0_g1_i12.p1	Q9XZC0
TRINITY_DN1858_c0_g1_i12.p1	Q9XZC0
TRINITY_DN1858_c0_g1_i13.p1	Q9XZC0
TRINITY_DN1858_c0_g1_i13.p1	Q9XZC0
TRINITY_DN1858_c0_g1_i13.p2	Q9XZC0
TRINITY_DN1858_c0_g1_i13.p2	Q9XZC0
TRINITY_DN1858_c0_g1_i14.p2	Q9XZC0
TRINITY_DN1858_c0_g1_i14.p2	Q9XZC0
TRINITY_DN1858_c0_g1_i14.p1	Q9XZC0
TRINITY_DN1858_c0_g1_i14.p1	Q9XZC0
TRINITY_DN1858_c0_g1_i15.p1	Q9XZC0
TRINITY_DN1858_c0_g1_i15.p1	Q9XZC0
TRINITY_DN1858_c0_g1_i16.p2	Q9XZC0
TRINITY_DN1858_c0_g1_i16.p2	Q9XZC0
TRINITY_DN1858_c0_g1_i16.p1	Q9XZC0
TRINITY_DN1858_c0_g1_i16.p1	Q9XZC0
TRINITY_DN1858_c0_g1_i17.p1	Q9XZC0
TRINITY_DN1858_c0_g1_i17.p1	Q9XZC0
TRINITY_DN1858_c0_g1_i18.p2	Q9XZC0
TRINITY_DN1858_c0_g1_i18.p2	Q9XZC0
TRINITY_DN1858_c0_g1_i19.p2	Q9XZC0
TRINITY_DN1858_c0_g1_i19.p2	Q9XZC0
TRINITY_DN1858_c0_g1_i2.p1	Q9XZC0
TRINITY_DN1858_c0_g1_i2.p1	Q9XZC0
TRINITY_DN1858_c0_g1_i2.p2	Q9XZC0
TRINITY_DN1858_c0_g1_i2.p2	Q9XZC0
TRINITY_DN1858_c0_g1_i20.p2	Q9XZC0
TRINITY_DN1858_c0_g1_i20.p2	Q9XZC0
TRINITY_DN1858_c0_g1_i20.p1	Q9XZC0
TRINITY_DN1858_c0_g1_i20.p1	Q9XZC0
TRINITY_DN1858_c0_g1_i21.p2	Q9XZC0
TRINITY_DN1858_c0_g1_i21.p2	Q9XZC0
TRINITY_DN1858_c0_g1_i21.p1	Q9XZC0
TRINITY_DN1858_c0_g1_i21.p1	Q9XZC0
TRINITY_DN1858_c0_g1_i22.p1	Q9XZC0
TRINITY_DN1858_c0_g1_i22.p1	Q9XZC0
TRINITY_DN1858_c0_g1_i22.p2	Q9XZC0
TRINITY_DN1858_c0_g1_i22.p2	Q9XZC0
TRINITY_DN1858_c0_g1_i24.p1	Q9XZC0
TRINITY_DN1858_c0_g1_i24.p1	Q9XZC0
TRINITY_DN1858_c0_g1_i25.p1	Q9XZC0
TRINITY_DN1858_c0_g1_i25.p1	Q9XZC0
TRINITY_DN1858_c0_g1_i26.p1	Q9XZC0
TRINITY_DN1858_c0_g1_i26.p1	Q9XZC0
TRINITY_DN1858_c0_g1_i27.p2	Q9XZC0
TRINITY_DN1858_c0_g1_i27.p2	Q9XZC0
TRINITY_DN1858_c0_g1_i28.p2	Q9XZC0
TRINITY_DN1858_c0_g1_i28.p2	Q9XZC0
TRINITY_DN1858_c0_g1_i29.p1	Q9XZC0
TRINITY_DN1858_c0_g1_i29.p1	Q9XZC0
TRINITY_DN1858_c0_g1_i3.p2	Q9XZC0
TRINITY_DN1858_c0_g1_i3.p2	Q9XZC0
TRINITY_DN1858_c0_g1_i3.p1	Q9XZC0
TRINITY_DN1858_c0_g1_i3.p1	Q9XZC0
TRINITY_DN1858_c0_g1_i30.p2	Q9XZC0
TRINITY_DN1858_c0_g1_i30.p2	Q9XZC0
TRINITY_DN1858_c0_g1_i30.p1	Q9XZC0
TRINITY_DN1858_c0_g1_i30.p1	Q9XZC0
TRINITY_DN1858_c0_g1_i31.p2	Q9XZC0
TRINITY_DN1858_c0_g1_i31.p2	Q9XZC0
TRINITY_DN1858_c0_g1_i32.p2	Q9XZC0
TRINITY_DN1858_c0_g1_i32.p2	Q9XZC0
TRINITY_DN1858_c0_g1_i32.p1	Q9XZC0
TRINITY_DN1858_c0_g1_i32.p1	Q9XZC0
TRINITY_DN1858_c0_g1_i33.p1	Q9XZC0
TRINITY_DN1858_c0_g1_i33.p1	Q9XZC0
TRINITY_DN1858_c0_g1_i34.p2	Q9XZC0
TRINITY_DN1858_c0_g1_i34.p2	Q9XZC0
TRINITY_DN1858_c0_g1_i35.p1	Q9XZC0
TRINITY_DN1858_c0_g1_i35.p1	Q9XZC0
TRINITY_DN1858_c0_g1_i37.p1	Q9XZC0
TRINITY_DN1858_c0_g1_i37.p1	Q9XZC0
TRINITY_DN1858_c0_g1_i37.p2	Q9XZC0
TRINITY_DN1858_c0_g1_i37.p2	Q9XZC0
TRINITY_DN1858_c0_g1_i4.p1	Q9XZC0
TRINITY_DN1858_c0_g1_i4.p1	Q9XZC0
TRINITY_DN1858_c0_g1_i4.p2	Q9XZC0
TRINITY_DN1858_c0_g1_i4.p2	Q9XZC0
TRINITY_DN1858_c0_g1_i5.p1	Q02989
TRINITY_DN1858_c0_g1_i6.p2	Q9XZC0
TRINITY_DN1858_c0_g1_i6.p2	Q9XZC0
TRINITY_DN1858_c0_g1_i8.p1	Q9XZC0
TRINITY_DN1858_c0_g1_i8.p1	Q9XZC0
TRINITY_DN1858_c0_g1_i8.p2	Q9XZC0
TRINITY_DN1858_c0_g1_i8.p2	Q9XZC0
TRINITY_DN1858_c0_g1_i9.p2	Q9XZC0
TRINITY_DN1858_c0_g1_i9.p2	Q9XZC0
TRINITY_DN1871_c0_g1_i1.p2	Q1HLC0
TRINITY_DN1871_c0_g1_i10.p2	Q1HLC0
TRINITY_DN1871_c0_g1_i3.p1	Q1HLC0
TRINITY_DN1871_c0_g1_i6.p1	Q1HLC0
TRINITY_DN1871_c0_g1_i7.p1	Q1HLC0
TRINITY_DN1871_c1_g1_i1.p1	Q1HLC0
TRINITY_DN1871_c1_g1_i11.p1	Q1HLC0
TRINITY_DN1871_c1_g1_i12.p1	Q1HLC0
TRINITY_DN1871_c1_g1_i13.p1	Q1HLC0
TRINITY_DN1871_c1_g1_i3.p1	Q1HLC0
TRINITY_DN1871_c1_g1_i4.p1	Q1HLC0
TRINITY_DN1871_c1_g1_i5.p1	Q1HLC0
TRINITY_DN1871_c1_g1_i7.p1	Q1HLC0
TRINITY_DN1871_c1_g1_i8.p1	Q1HLC0
TRINITY_DN1871_c1_g1_i9.p1	Q1HLC0
TRINITY_DN1878_c0_g1_i1.p1	U6BLN5
TRINITY_DN1878_c0_g1_i1.p1	U6BLN5
TRINITY_DN1878_c0_g1_i4.p1	U6BLN5
TRINITY_DN1878_c0_g1_i4.p1	U6BLN5
TRINITY_DN18824_c0_g1_i1.p1	A6MFK7
TRINITY_DN18908_c0_g1_i1.p1	Q8MMH3
TRINITY_DN18908_c0_g1_i2.p1	Q8MMH3
TRINITY_DN18971_c0_g1_i1.p1	L7XCU0
TRINITY_DN18971_c0_g1_i1.p1	L7XCU0
TRINITY_DN18971_c0_g1_i2.p1	P23631
TRINITY_DN18971_c0_g1_i3.p1	P23631
TRINITY_DN18971_c0_g1_i3.p1	P23631
TRINITY_DN18_c0_g1_i1.p1	Q7M4I6
TRINITY_DN18_c0_g1_i10.p1	Q7M4I6
TRINITY_DN18_c0_g1_i11.p1	Q7M4I6
TRINITY_DN18_c0_g1_i12.p1	Q7M4I6
TRINITY_DN18_c0_g1_i13.p1	Q7M4I6
TRINITY_DN18_c0_g1_i14.p1	Q7M4I6
TRINITY_DN18_c0_g1_i16.p1	Q7M4I6
TRINITY_DN18_c0_g1_i17.p1	Q7M4I6
TRINITY_DN18_c0_g1_i18.p1	Q7M4I6
TRINITY_DN18_c0_g1_i19.p1	Q7M4I6
TRINITY_DN18_c0_g1_i2.p1	Q7M4I6
TRINITY_DN18_c0_g1_i21.p1	P0C8L9
TRINITY_DN18_c0_g1_i22.p1	Q7M4I6
TRINITY_DN18_c0_g1_i23.p1	Q7M4I6
TRINITY_DN18_c0_g1_i24.p1	Q7M4I6
TRINITY_DN18_c0_g1_i27.p1	I7GQA7
TRINITY_DN18_c0_g1_i28.p1	Q7M4I6
TRINITY_DN18_c0_g1_i3.p1	Q7M4I6
TRINITY_DN18_c0_g1_i30.p1	Q7M4I6
TRINITY_DN18_c0_g1_i31.p1	Q7M4I6
TRINITY_DN18_c0_g1_i32.p1	Q7M4I6
TRINITY_DN18_c0_g1_i33.p1	Q7M4I6
TRINITY_DN18_c0_g1_i34.p1	Q7M4I6
TRINITY_DN18_c0_g1_i35.p1	Q7M4I6
TRINITY_DN18_c0_g1_i36.p1	Q7M4I6
TRINITY_DN18_c0_g1_i37.p1	Q7M4I6
TRINITY_DN18_c0_g1_i7.p1	Q7M4I6
TRINITY_DN18_c0_g1_i8.p1	Q7M4I6
TRINITY_DN18_c0_g1_i9.p1	Q7M4I6
TRINITY_DN1900_c1_g1_i1.p1	Q3SB11
TRINITY_DN1900_c1_g1_i10.p1	Q3SB11
TRINITY_DN1900_c1_g1_i11.p1	Q3SB11
TRINITY_DN1900_c1_g1_i12.p1	Q3SB11
TRINITY_DN1900_c1_g1_i12.p2	Q3SB11
TRINITY_DN1900_c1_g1_i13.p1	Q3SB11
TRINITY_DN1900_c1_g1_i15.p1	Q3SB11
TRINITY_DN1900_c1_g1_i3.p1	Q3SB11
TRINITY_DN1900_c1_g1_i7.p1	Q3SB11
TRINITY_DN1900_c1_g1_i7.p2	Q3SB11
TRINITY_DN1900_c1_g1_i8.p2	Q3SB11
TRINITY_DN1900_c1_g1_i8.p1	Q3SB11
TRINITY_DN1900_c1_g1_i9.p2	Q3SB11
TRINITY_DN1900_c1_g1_i9.p1	Q3SB11
TRINITY_DN1908_c0_g1_i1.p1	Q3SB15
TRINITY_DN1924_c0_g1_i10.p1	Q02989
TRINITY_DN1924_c0_g1_i10.p1	Q02989
TRINITY_DN1924_c0_g1_i10.p1	Q02989
TRINITY_DN1924_c0_g1_i10.p1	Q02989
TRINITY_DN1924_c0_g1_i10.p1	Q02989
TRINITY_DN1924_c0_g1_i10.p1	Q02989
TRINITY_DN1924_c0_g1_i10.p1	Q02989
TRINITY_DN1924_c0_g1_i10.p1	Q02989
TRINITY_DN1924_c0_g1_i11.p1	Q25338
TRINITY_DN1924_c0_g1_i11.p1	Q25338
TRINITY_DN1924_c0_g1_i11.p1	Q25338
TRINITY_DN1924_c0_g1_i11.p3	Q9XZC0
TRINITY_DN1924_c0_g1_i11.p3	Q9XZC0
TRINITY_DN1924_c0_g1_i11.p3	Q9XZC0
TRINITY_DN1924_c0_g1_i11.p3	Q9XZC0
TRINITY_DN1924_c0_g1_i11.p3	Q9XZC0
TRINITY_DN1924_c0_g1_i11.p3	Q9XZC0
TRINITY_DN1924_c0_g1_i11.p3	Q9XZC0
TRINITY_DN1924_c0_g1_i11.p3	Q9XZC0
TRINITY_DN1924_c0_g1_i11.p3	Q9XZC0
TRINITY_DN1924_c0_g1_i11.p3	Q9XZC0
TRINITY_DN1924_c0_g1_i11.p3	Q9XZC0
TRINITY_DN1924_c0_g1_i2.p1	Q25338
TRINITY_DN1924_c0_g1_i2.p1	Q25338
TRINITY_DN1924_c0_g1_i2.p1	Q25338
TRINITY_DN1924_c0_g1_i2.p3	Q9XZC0
TRINITY_DN1924_c0_g1_i2.p3	Q9XZC0
TRINITY_DN1924_c0_g1_i2.p3	Q9XZC0
TRINITY_DN1924_c0_g1_i2.p3	Q9XZC0
TRINITY_DN1924_c0_g1_i2.p3	Q9XZC0
TRINITY_DN1924_c0_g1_i2.p3	Q9XZC0
TRINITY_DN1924_c0_g1_i2.p3	Q9XZC0
TRINITY_DN1924_c0_g1_i2.p3	Q9XZC0
TRINITY_DN1924_c0_g1_i2.p3	Q9XZC0
TRINITY_DN1924_c0_g1_i2.p3	Q9XZC0
TRINITY_DN1924_c0_g1_i2.p3	Q9XZC0
TRINITY_DN1924_c0_g1_i9.p1	Q02989
TRINITY_DN1924_c0_g1_i9.p1	Q02989
TRINITY_DN1924_c0_g1_i9.p1	Q02989
TRINITY_DN1924_c0_g1_i9.p1	Q02989
TRINITY_DN1924_c0_g1_i9.p1	Q02989
TRINITY_DN1924_c0_g1_i9.p1	Q02989
TRINITY_DN1924_c0_g1_i9.p1	Q02989
TRINITY_DN1924_c0_g1_i9.p1	Q02989
TRINITY_DN1924_c0_g2_i3.p1	Q02989
TRINITY_DN1924_c0_g2_i3.p1	Q02989
TRINITY_DN1924_c0_g2_i3.p1	Q02989
TRINITY_DN1924_c0_g2_i3.p1	Q02989
TRINITY_DN1924_c0_g2_i3.p1	Q02989
TRINITY_DN1924_c0_g2_i3.p1	Q02989
TRINITY_DN1924_c0_g2_i3.p1	Q02989
TRINITY_DN1924_c0_g2_i3.p1	Q02989
TRINITY_DN19321_c2_g1_i1.p1	Q1HLC0
TRINITY_DN19321_c2_g1_i1.p1	Q1HLC0
TRINITY_DN19321_c2_g1_i2.p1	Q1HLC0
TRINITY_DN19321_c2_g1_i2.p1	Q1HLC0
TRINITY_DN19321_c2_g1_i3.p1	Q1HLC0
TRINITY_DN19321_c2_g1_i3.p1	Q1HLC0
TRINITY_DN19321_c2_g1_i4.p1	Q1HLC0
TRINITY_DN19321_c2_g1_i4.p1	Q1HLC0
TRINITY_DN1932_c0_g1_i1.p1	P0CV91
TRINITY_DN1932_c0_g1_i2.p1	P0CV91
TRINITY_DN1932_c0_g2_i1.p1	P0CV91
TRINITY_DN1932_c0_g2_i2.p1	P0CV91
TRINITY_DN1932_c0_g2_i3.p1	P0CV91
TRINITY_DN1934_c0_g1_i1.p1	A0FKN6
TRINITY_DN1934_c0_g1_i2.p1	A0FKN6
TRINITY_DN1934_c0_g1_i3.p1	A0FKN6
TRINITY_DN1934_c0_g1_i5.p2	A0FKN6
TRINITY_DN1934_c0_g1_i6.p1	A0FKN6
TRINITY_DN1934_c0_g1_i8.p1	A0FKN6
TRINITY_DN1934_c0_g3_i3.p1	A0FKN6
TRINITY_DN1934_c0_g3_i4.p2	A0FKN6
TRINITY_DN1934_c0_g3_i6.p1	A0FKN6
TRINITY_DN1938_c0_g1_i1.p1	Q5BLY5
TRINITY_DN1938_c0_g1_i2.p1	Q5BLY5
TRINITY_DN1939_c0_g1_i12.p1	H1ZZI8
TRINITY_DN1939_c0_g1_i13.p1	P0DUH9
TRINITY_DN1939_c0_g1_i14.p1	P0DUH9
TRINITY_DN1939_c0_g1_i15.p1	P0DUH9
TRINITY_DN1939_c0_g1_i16.p1	P0DUH9
TRINITY_DN1939_c0_g1_i17.p1	P0DUH9
TRINITY_DN1939_c0_g1_i18.p1	H1ZZI8
TRINITY_DN1939_c0_g1_i19.p1	P0DUH9
TRINITY_DN1939_c0_g1_i2.p1	P0DUH9
TRINITY_DN1939_c0_g1_i20.p1	H1ZZI8
TRINITY_DN1939_c0_g1_i3.p1	P0DUH9
TRINITY_DN1939_c0_g1_i5.p1	H1ZZI8
TRINITY_DN1939_c0_g1_i7.p1	P0DUH9
TRINITY_DN1939_c0_g1_i8.p1	P0DUH9
TRINITY_DN1945_c0_g1_i1.p1	Q1HLC0
TRINITY_DN1945_c0_g1_i1.p1	Q1HLC0
TRINITY_DN1945_c0_g1_i1.p1	Q1HLC0
TRINITY_DN1945_c0_g1_i1.p1	Q1HLC0
TRINITY_DN1945_c0_g1_i1.p1	Q1HLC0
TRINITY_DN1945_c0_g1_i1.p1	Q1HLC0
TRINITY_DN1945_c0_g1_i11.p1	Q1HLC0
TRINITY_DN1945_c0_g1_i11.p1	Q1HLC0
TRINITY_DN1945_c0_g1_i11.p1	Q1HLC0
TRINITY_DN1945_c0_g1_i11.p1	Q1HLC0
TRINITY_DN1945_c0_g1_i11.p1	Q1HLC0
TRINITY_DN1945_c0_g1_i11.p1	Q1HLC0
TRINITY_DN1945_c0_g1_i11.p1	Q1HLC0
TRINITY_DN1945_c0_g1_i11.p1	Q1HLC0
TRINITY_DN1945_c0_g1_i11.p1	Q1HLC0
TRINITY_DN1945_c0_g1_i11.p1	Q1HLC0
TRINITY_DN1945_c0_g1_i13.p1	Q1HLC0
TRINITY_DN1945_c0_g1_i13.p1	Q1HLC0
TRINITY_DN1945_c0_g1_i13.p1	Q1HLC0
TRINITY_DN1945_c0_g1_i13.p1	Q1HLC0
TRINITY_DN1945_c0_g1_i13.p1	Q1HLC0
TRINITY_DN1945_c0_g1_i13.p1	Q1HLC0
TRINITY_DN1945_c0_g1_i13.p1	Q1HLC0
TRINITY_DN1945_c0_g1_i15.p1	Q1HLC0
TRINITY_DN1945_c0_g1_i15.p1	Q1HLC0
TRINITY_DN1945_c0_g1_i15.p1	Q1HLC0
TRINITY_DN1945_c0_g1_i15.p1	Q1HLC0
TRINITY_DN1945_c0_g1_i15.p1	Q1HLC0
TRINITY_DN1945_c0_g1_i15.p1	Q1HLC0
TRINITY_DN1945_c0_g1_i15.p1	Q1HLC0
TRINITY_DN1945_c0_g1_i15.p1	Q1HLC0
TRINITY_DN1945_c0_g1_i15.p1	Q1HLC0
TRINITY_DN1945_c0_g1_i6.p1	Q1HLC0
TRINITY_DN1945_c0_g1_i6.p1	Q1HLC0
TRINITY_DN1945_c0_g1_i6.p1	Q1HLC0
TRINITY_DN1945_c0_g1_i6.p1	Q1HLC0
TRINITY_DN1945_c0_g1_i6.p1	Q1HLC0
TRINITY_DN1945_c0_g1_i6.p1	Q1HLC0
TRINITY_DN1945_c0_g1_i6.p1	Q1HLC0
TRINITY_DN1945_c0_g1_i7.p1	Q1HLC0
TRINITY_DN1945_c0_g1_i7.p1	Q1HLC0
TRINITY_DN1945_c0_g1_i7.p1	Q1HLC0
TRINITY_DN1945_c0_g1_i7.p1	Q1HLC0
TRINITY_DN1945_c0_g1_i7.p1	Q1HLC0
TRINITY_DN1945_c0_g1_i7.p1	Q1HLC0
TRINITY_DN1945_c0_g1_i7.p1	Q1HLC0
TRINITY_DN1945_c0_g1_i7.p1	Q1HLC0
TRINITY_DN1945_c0_g1_i7.p1	Q1HLC0
TRINITY_DN1945_c0_g1_i7.p1	Q1HLC0
TRINITY_DN1945_c0_g2_i1.p1	Q1HLC0
TRINITY_DN1945_c0_g2_i1.p1	Q1HLC0
TRINITY_DN1945_c0_g2_i1.p1	Q1HLC0
TRINITY_DN1945_c0_g2_i1.p1	Q1HLC0
TRINITY_DN1945_c0_g2_i1.p1	Q1HLC0
TRINITY_DN1945_c0_g2_i1.p1	Q1HLC0
TRINITY_DN1945_c0_g2_i1.p1	Q1HLC0
TRINITY_DN1945_c0_g2_i2.p1	Q1HLC0
TRINITY_DN1945_c0_g2_i2.p1	Q1HLC0
TRINITY_DN1945_c0_g2_i2.p1	Q1HLC0
TRINITY_DN1945_c0_g2_i2.p1	Q1HLC0
TRINITY_DN1945_c0_g2_i2.p1	Q1HLC0
TRINITY_DN1945_c0_g2_i2.p1	Q1HLC0
TRINITY_DN1945_c0_g2_i2.p1	Q1HLC0
TRINITY_DN19483_c0_g1_i1.p1	W4VS99
TRINITY_DN195_c1_g1_i21.p1	Q1HLC0
TRINITY_DN195_c1_g1_i21.p1	Q1HLC0
TRINITY_DN195_c1_g1_i21.p1	Q1HLC0
TRINITY_DN195_c1_g1_i21.p1	Q1HLC0
TRINITY_DN195_c1_g1_i21.p1	Q1HLC0
TRINITY_DN1971_c0_g1_i2.p1	A0A2R4SV19
TRINITY_DN1971_c0_g1_i2.p1	A0A2R4SV19
TRINITY_DN1971_c0_g1_i4.p1	A0A2R4SV19
TRINITY_DN1971_c0_g1_i4.p1	A0A2R4SV19
TRINITY_DN1971_c0_g2_i1.p1	A0A2R4SV19
TRINITY_DN1971_c0_g2_i1.p1	A0A2R4SV19
TRINITY_DN1971_c0_g2_i2.p1	A0A2R4SV19
TRINITY_DN1971_c0_g2_i2.p1	A0A2R4SV19
TRINITY_DN19745_c0_g2_i1.p1	W4VS99
TRINITY_DN19763_c0_g1_i1.p1	A0A1U9VX91
TRINITY_DN19811_c3_g2_i4.p1	Q9PW66
TRINITY_DN19811_c5_g1_i1.p1	Q9PW66
TRINITY_DN198_c1_g1_i10.p1	Q95P90
TRINITY_DN198_c1_g1_i13.p1	Q95P90
TRINITY_DN198_c1_g1_i17.p1	Q95P90
TRINITY_DN198_c1_g1_i18.p1	Q95P90
TRINITY_DN198_c1_g1_i2.p1	Q95P90
TRINITY_DN198_c1_g1_i23.p1	Q95P90
TRINITY_DN198_c1_g1_i25.p1	Q95P90
TRINITY_DN198_c1_g1_i3.p1	Q95P90
TRINITY_DN198_c1_g1_i32.p1	Q95P90
TRINITY_DN198_c1_g1_i4.p1	Q95P90
TRINITY_DN198_c1_g1_i5.p1	Q95P90
TRINITY_DN198_c1_g1_i7.p1	Q95P90
TRINITY_DN198_c1_g1_i8.p1	Q95P90
TRINITY_DN198_c2_g1_i14.p1	Q95P90
TRINITY_DN198_c2_g1_i15.p1	Q95P90
TRINITY_DN198_c2_g1_i2.p1	Q95P90
TRINITY_DN198_c2_g1_i5.p1	Q95P90
TRINITY_DN20001_c0_g1_i10.p1	Q1HLC0
TRINITY_DN20001_c0_g1_i4.p1	Q1HLC0
TRINITY_DN20001_c0_g1_i5.p1	Q1HLC0
TRINITY_DN20001_c0_g1_i7.p1	Q1HLC0
TRINITY_DN20001_c0_g1_i8.p1	Q1HLC0
TRINITY_DN20001_c0_g1_i9.p1	Q1HLC0
TRINITY_DN20001_c0_g2_i1.p1	Q1HLC0
TRINITY_DN20001_c0_g2_i1.p1	Q1HLC0
TRINITY_DN20001_c0_g2_i3.p1	Q1HLC0
TRINITY_DN2018_c0_g1_i1.p1	Q02989
TRINITY_DN2018_c0_g1_i1.p1	Q02989
TRINITY_DN2018_c0_g1_i1.p1	Q02989
TRINITY_DN2018_c0_g1_i1.p1	Q02989
TRINITY_DN2018_c0_g1_i1.p1	Q02989
TRINITY_DN20272_c0_g1_i1.p1	K7Z9Q9
TRINITY_DN2032_c1_g1_i1.p1	Q9XZC0
TRINITY_DN2032_c1_g1_i1.p1	Q9XZC0
TRINITY_DN2032_c1_g1_i1.p1	Q9XZC0
TRINITY_DN2032_c1_g1_i1.p1	Q9XZC0
TRINITY_DN2032_c1_g1_i1.p1	Q9XZC0
TRINITY_DN2032_c1_g1_i1.p1	Q9XZC0
TRINITY_DN2034_c0_g1_i1.p1	Q5BLY5
TRINITY_DN203_c0_g1_i1.p3	Q1HLC0
TRINITY_DN203_c0_g1_i1.p3	Q1HLC0
TRINITY_DN203_c0_g1_i1.p1	Q1HLC0
TRINITY_DN203_c0_g1_i1.p1	Q1HLC0
TRINITY_DN203_c0_g1_i1.p1	Q1HLC0
TRINITY_DN203_c0_g1_i1.p1	Q1HLC0
TRINITY_DN203_c0_g1_i1.p1	Q1HLC0
TRINITY_DN203_c0_g1_i1.p1	Q1HLC0
TRINITY_DN203_c0_g1_i1.p2	Q1HLC0
TRINITY_DN203_c0_g1_i1.p2	Q1HLC0
TRINITY_DN203_c0_g1_i1.p2	Q1HLC0
TRINITY_DN203_c0_g1_i11.p1	Q1HLC0
TRINITY_DN203_c0_g1_i11.p1	Q1HLC0
TRINITY_DN203_c0_g1_i11.p1	Q1HLC0
TRINITY_DN203_c0_g1_i11.p1	Q1HLC0
TRINITY_DN203_c0_g1_i11.p1	Q1HLC0
TRINITY_DN203_c0_g1_i11.p1	Q1HLC0
TRINITY_DN203_c0_g1_i11.p1	Q1HLC0
TRINITY_DN203_c0_g1_i11.p1	Q1HLC0
TRINITY_DN203_c0_g1_i11.p1	Q1HLC0
TRINITY_DN203_c0_g1_i12.p2	Q1HLC0
TRINITY_DN203_c0_g1_i12.p2	Q1HLC0
TRINITY_DN203_c0_g1_i12.p2	Q1HLC0
TRINITY_DN203_c0_g1_i12.p1	Q1HLC0
TRINITY_DN203_c0_g1_i12.p1	Q1HLC0
TRINITY_DN203_c0_g1_i12.p1	Q1HLC0
TRINITY_DN203_c0_g1_i12.p1	Q1HLC0
TRINITY_DN203_c0_g1_i12.p1	Q1HLC0
TRINITY_DN203_c0_g1_i12.p1	Q1HLC0
TRINITY_DN203_c0_g1_i13.p1	Q1HLC0
TRINITY_DN203_c0_g1_i13.p1	Q1HLC0
TRINITY_DN203_c0_g1_i13.p1	Q1HLC0
TRINITY_DN203_c0_g1_i13.p1	Q1HLC0
TRINITY_DN203_c0_g1_i13.p1	Q1HLC0
TRINITY_DN203_c0_g1_i13.p1	Q1HLC0
TRINITY_DN203_c0_g1_i13.p1	Q1HLC0
TRINITY_DN203_c0_g1_i13.p1	Q1HLC0
TRINITY_DN203_c0_g1_i13.p1	Q1HLC0
TRINITY_DN203_c0_g1_i14.p2	Q1HLC0
TRINITY_DN203_c0_g1_i14.p2	Q1HLC0
TRINITY_DN203_c0_g1_i14.p2	Q1HLC0
TRINITY_DN203_c0_g1_i14.p2	Q1HLC0
TRINITY_DN203_c0_g1_i14.p2	Q1HLC0
TRINITY_DN203_c0_g1_i14.p1	Q1HLC0
TRINITY_DN203_c0_g1_i14.p1	Q1HLC0
TRINITY_DN203_c0_g1_i14.p1	Q1HLC0
TRINITY_DN203_c0_g1_i14.p1	Q1HLC0
TRINITY_DN203_c0_g1_i14.p1	Q1HLC0
TRINITY_DN203_c0_g1_i14.p1	Q1HLC0
TRINITY_DN203_c0_g1_i15.p2	Q1HLC0
TRINITY_DN203_c0_g1_i15.p2	Q1HLC0
TRINITY_DN203_c0_g1_i15.p2	Q1HLC0
TRINITY_DN203_c0_g1_i15.p1	Q1HLC0
TRINITY_DN203_c0_g1_i15.p1	Q1HLC0
TRINITY_DN203_c0_g1_i15.p1	Q1HLC0
TRINITY_DN203_c0_g1_i15.p1	Q1HLC0
TRINITY_DN203_c0_g1_i15.p1	Q1HLC0
TRINITY_DN203_c0_g1_i15.p1	Q1HLC0
TRINITY_DN203_c0_g1_i16.p1	Q1HLC0
TRINITY_DN203_c0_g1_i16.p1	Q1HLC0
TRINITY_DN203_c0_g1_i16.p1	Q1HLC0
TRINITY_DN203_c0_g1_i16.p1	Q1HLC0
TRINITY_DN203_c0_g1_i16.p1	Q1HLC0
TRINITY_DN203_c0_g1_i16.p1	Q1HLC0
TRINITY_DN203_c0_g1_i16.p2	Q1HLC0
TRINITY_DN203_c0_g1_i16.p2	Q1HLC0
TRINITY_DN203_c0_g1_i16.p2	Q1HLC0
TRINITY_DN203_c0_g1_i18.p1	Q1HLC0
TRINITY_DN203_c0_g1_i18.p1	Q1HLC0
TRINITY_DN203_c0_g1_i18.p1	Q1HLC0
TRINITY_DN203_c0_g1_i18.p1	Q1HLC0
TRINITY_DN203_c0_g1_i18.p1	Q1HLC0
TRINITY_DN203_c0_g1_i18.p1	Q1HLC0
TRINITY_DN203_c0_g1_i18.p1	Q1HLC0
TRINITY_DN203_c0_g1_i18.p1	Q1HLC0
TRINITY_DN203_c0_g1_i18.p1	Q1HLC0
TRINITY_DN203_c0_g1_i18.p1	Q1HLC0
TRINITY_DN203_c0_g1_i18.p1	Q1HLC0
TRINITY_DN203_c0_g1_i19.p1	Q1HLC0
TRINITY_DN203_c0_g1_i20.p2	Q1HLC0
TRINITY_DN203_c0_g1_i20.p2	Q1HLC0
TRINITY_DN203_c0_g1_i22.p1	Q1HLC0
TRINITY_DN203_c0_g1_i22.p1	Q1HLC0
TRINITY_DN203_c0_g1_i22.p1	Q1HLC0
[truncated: 7,739 more rows]

## Sheet: mapping of uniq accission No
Entry	Entry Name	Protein name	Protein families
Q9PVK9	VM2MD_GLOBR	Zinc metalloproteinase/disintegrin [Cleaved into: Snake venom metalloproteinase Mt-d (SVMP) (EC 3.4.24.-); Disintegrin]	Venom metalloproteinase (M12B) family, P-II subfamily, P-IId sub-subfamily
O73795	VM2MB_GLOBR	Zinc metalloproteinase/disintegrin [Cleaved into: Snake venom metalloproteinase Mt-b (SVMP) (EC 3.4.24.-); Disintegrin]	Venom metalloproteinase (M12B) family, P-II subfamily, P-IIa sub-subfamily
Q805F4	VM2PB_AGKPI	Zinc metalloproteinase/disintegrin [Cleaved into: Snake venom metalloproteinase (SVMP) (EC 3.4.24.-); Disintegrin piscivostatin-beta (PVS-beta)]	Venom metalloproteinase (M12B) family, P-II subfamily, P-IIe sub-subfamily
Q1PBD1	VM2DI_GLOHA	Zinc metalloproteinase/disintegrin [Cleaved into: Snake venom metalloproteinase (SVMP) (EC 3.4.24.-); Disintegrin halystatin (Disintegrin brevicaudin-1b)]	Venom metalloproteinase (M12B) family, P-II subfamily, P-IIa sub-subfamily
P17349	VM2E1_PROEL	Zinc metalloproteinase/disintegrin [Cleaved into: Snake venom metalloproteinase (SVMP) (EC 3.4.24.-); Disintegrin elegantin-1a; Disintegrin elegantin-1b; Disintegrin elegantin-1c]	Venom metalloproteinase (M12B) family, P-II subfamily, P-IIa sub-subfamily
Q4VM07	VM3VB_MACLB	Zinc metalloproteinase-disintegrin-like VLAIP-B (EC 3.4.24.-) (Snake venom metalloproteinase) (SVMP)	Venom metalloproteinase (M12B) family, P-III subfamily, P-IIIc sub-subfamily
Q3HTN2	VM3SB_TRIST	Zinc metalloproteinase-disintegrin-like stejnihagin-B (EC 3.4.24.-) (Snake venom metalloproteinase) (SVMP)	Venom metalloproteinase (M12B) family, P-III subfamily, P-IIIa sub-subfamily
V5TBK6	VMH4A_VIPAA	Zinc metalloproteinase-disintegrin-like protein H4 subunit A (EC 3.4.24.-) (Hemorrhagin 4 subunit A) (Metalloproteinase H4-A) (P-III metalloproteinase H4 subunit A) (Snake venom metalloproteinase) (SVMP) (VaH4-A)	Venom metalloproteinase (M12B) family, P-III subfamily
A0A0B4U9L8	VMF1_VIPAA	Zinc metalloproteinase-disintegrin-like protein F1 (EC 3.4.24.-) (Fibrinogenase 1) (Metalloproteinase F1) (P-IIIa metalloproteinase F1) (Snake venom metalloproteinase) (SVMP) (VaF1)	Venom metalloproteinase (M12B) family, P-III subfamily, P-IIIa sub-subfamily
A3R0T9	VM3_OPHHA	Zinc metalloproteinase-disintegrin-like ohanin (EC 3.4.24.-) (Snake venom metalloproteinase) (SVMP)	Venom metalloproteinase (M12B) family, P-III subfamily, P-IIIa sub-subfamily
A8QL59	VM3_NAJAT	Zinc metalloproteinase-disintegrin-like NaMP (EC 3.4.24.-) (Snake venom metalloproteinase) (SVMP)	Venom metalloproteinase (M12B) family, P-III subfamily, P-IIIa sub-subfamily
F8RKV9	VM39_DRYCN	Zinc metalloproteinase-disintegrin-like MTP9 (EC 3.4.24.-) (Snake venom metalloproteinase) (SVMP)	Venom metalloproteinase (M12B) family, P-III subfamily
F8RKW0	VM38_DRYCN	Zinc metalloproteinase-disintegrin-like MTP8 (EC 3.4.24.-) (Snake venom metalloproteinase) (SVMP)	Venom metalloproteinase (M12B) family, P-III subfamily
C5H5D5	VM31_LACMR	Zinc metalloproteinase-disintegrin-like lachestatin-1 (EC 3.4.24.-) (Snake venom metalloprotease) (SVMP) (Vascular apoptosis-inducing protein-like) (VAP-like)	Venom metalloproteinase (M12B) family, P-III subfamily, P-IIIc sub-subfamily
D3TTC1	VM3KL_NAJAT	Zinc metalloproteinase-disintegrin-like kaouthiagin-like (K-like) (EC 3.4.24.-) (Snake venom metalloproteinase) (SVMP)	Venom metalloproteinase (M12B) family, P-III subfamily, P-IIIa sub-subfamily
Q2UXQ5	VM3E2_ECHOC	Zinc metalloproteinase-disintegrin-like EoVMP2 (EC 3.4.24.-) (Haemorrhagic 56 kDa metalloproteinase) (Snake venom metalloproteinase) (SVMP) (Zinc metalloproteinase-disintegrin-like Eoc22)	Venom metalloproteinase (M12B) family, P-III subfamily, P-IIIa sub-subfamily
Q90495	VM3E_ECHCA	Zinc metalloproteinase-disintegrin-like ecarin (EC 3.4.24.-) (Snake venom metalloproteinase) (SVMP)	Venom metalloproteinase (M12B) family, P-III subfamily, P-IIIa sub-subfamily
Q9PVK7	VM3_NAJKA	Zinc metalloproteinase-disintegrin-like cobrin (EC 3.4.24.-) (Snake venom metalloproteinase) (SVMP)	Venom metalloproteinase (M12B) family, P-III subfamily, P-IIIa sub-subfamily
A8QL49	VM3_BUNMU	Zinc metalloproteinase-disintegrin-like BmMP (EC 3.4.24.-) (Snake venom metalloproteinase) (SVMP)	Venom metalloproteinase (M12B) family, P-III subfamily, P-IIIa sub-subfamily
A8QL48	VM3_BUNFA	Zinc metalloproteinase-disintegrin-like BfMP (EC 3.4.24.-) (Snake venom metalloproteinase) (SVMP)	Venom metalloproteinase (M12B) family, P-III subfamily, P-IIIa sub-subfamily
Q8UVG0	VM3BE_BOTER	Zinc metalloproteinase-disintegrin-like berythractivase (EC 3.4.24.-) (Snake venom metalloproteinase) (SVMP) (ery1)	Venom metalloproteinase (M12B) family, P-III subfamily, P-IIIa sub-subfamily
Q1PS45	VM3AK_DEIAC	Zinc metalloproteinase-disintegrin-like agkihagin (EC 3.4.24.-) (Snake venom metalloproteinase) (SVMP)	Venom metalloproteinase (M12B) family, P-III subfamily, P-IIIc sub-subfamily
J3S829	VM32A_CROAD	Zinc metalloproteinase-disintegrin-like 2a (EC 3.4.24.-) (Snake venom metalloproteinase) (SVMP)	Venom metalloproteinase (M12B) family, P-III subfamily
P83912	VM2JT_PROJR	Zinc metalloproteinase-disintegrin jerdonitin (EC 3.4.24.-) (Snake venom metalloproteinase) (SVMP)	Venom metalloproteinase (M12B) family, P-II subfamily, P-IIb sub-subfamily
A7X4K1	WAP1_PHIOL	Waprin-Phi1	Venom waprin family
Q2XXL4	VESP_POGBA	Vespryn	Ohanin/vespryn family
A0A2R4SV19	ALL6_APICE	Venom serine protease inhibitor (AcVSPI) (VSPI) (Allergen Api m 6-like peptide)	Serine protease inhibitor-like (TIL domain-containing) family
B5U2W0	VSP_BOMIG	Venom serine protease Bi-VSP (EC 3.4.21.-) (Thrombin-like enzyme)	Peptidase S1 family, CLIP subfamily
Q8MQS8	SP34_APIME	Venom serine protease 34 (SP34) (EC 3.4.21.-) (allergen Api m 7)	Peptidase S1 family
C9WMM5	VCP_APIME	Venom serine carboxypeptidase (EC 3.4.16.5) (allergen Api m 9)	Peptidase S10 family
A6MFK8	FAXD2_DEMVE	Venom prothrombin activator vestarin-D2 (vPA) (EC 3.4.21.6) (Venom coagulation factor Xa-like protease) [Cleaved into: Vestarin-D2 light chain; Vestarin-D2 heavy chain]	Peptidase S1 family, Snake venom subfamily
A6MFK7	FAXD1_DEMVE	Venom prothrombin activator vestarin-D1 (vPA) (EC 3.4.21.6) (Venom coagulation factor Xa-like protease) [Cleaved into: Vestarin-D1 light chain; Vestarin-D1 heavy chain]	Peptidase S1 family, Snake venom subfamily
P81428	FAXD_TROCA	Venom prothrombin activator trocarin-D (vPA) (EC 3.4.21.6) (Venom coagulation factor Xa-like protease) [Cleaved into: Trocarin-D light chain; Trocarin-D heavy chain]	Peptidase S1 family, Snake venom subfamily
Q7SZN0	FA5V_PSETE	Venom prothrombin activator pseutarin-C non-catalytic subunit (PCNS) (vPA) (Venom coagulation factor Va-like protein) [Cleaved into: Pseutarin-C non-catalytic subunit heavy chain; Pseutarin-C non-catalytic subunit light chain]	Multicopper oxidase family
Q56VR3	FAXC_PSETE	Venom prothrombin activator pseutarin-C catalytic subunit (PCCS) (vPA) (EC 3.4.21.6) (Venom coagulation factor Xa-like protease) [Cleaved into: Pseutarin-C catalytic subunit light chain; Pseutarin-C catalytic subunit heavy chain]	Peptidase S1 family, Snake venom subfamily
Q58L93	FAXD_PSEPO	Venom prothrombin activator porpharin-D (vPA) (EC 3.4.21.6) (Venom coagulation factor Xa-like protease) [Cleaved into: Porpharin-D light chain; Porpharin-D heavy chain]	Peptidase S1 family, Snake venom subfamily
Q58L91	FA5V_OXYSU	Venom prothrombin activator oscutarin-C non-catalytic subunit (vPA) (Venom coagulation factor Va-like protein) [Cleaved into: Oscutarin-C non-catalytic subunit heavy chain; Oscutarin-C non-catalytic subunit light chain]	Multicopper oxidase family
Q58L96	FAXC_OXYSU	Venom prothrombin activator oscutarin-C catalytic subunit (vPA) (EC 3.4.21.6) (Factor VII activator) (Snake venom serine protease) (SVSP) (Venom coagulation factor Xa-like protease) [Cleaved into: Oscutarin-C catalytic subunit light chain; Oscutarin-C catalytic subunit heavy chain]	Peptidase S1 family, Snake venom subfamily
Q58L90	FA5V_OXYMI	Venom prothrombin activator omicarin-C non-catalytic subunit (vPA) (Venom coagulation factor Va-like protein) [Cleaved into: Omicarin-C non-catalytic subunit heavy chain; Omicarin-C non-catalytic subunit light chain]	Multicopper oxidase family
Q58L95	FAXC_OXYMI	Venom prothrombin activator omicarin-C catalytic subunit (vPA) (EC 3.4.21.6) (Venom coagulation factor Xa-like protease) [Cleaved into: Omicarin-C catalytic subunit light chain; Omicarin-C catalytic subunit heavy chain]	Peptidase S1 family, Snake venom subfamily
Q58L94	FAXD2_NOTSC	Venom prothrombin activator notecarin-D2 (vPA) (EC 3.4.21.6) (Venom coagulation factor Xa-like protease) [Cleaved into: Notecarin-D2 light chain; Notecarin-D2 heavy chain]	Peptidase S1 family, Snake venom subfamily
P82807	FAXD1_NOTSC	Venom prothrombin activator notecarin-D1 (vPA) (EC 3.4.21.6) (Venom coagulation factor Xa-like protease) [Cleaved into: Notecarin-D1 light chain; Notecarin-D1 heavy chain]	Peptidase S1 family, Snake venom subfamily
B5G6G5	FAXD_CRYNI	Venom prothrombin activator nigrarin-D (vPA) (EC 3.4.21.6) (Venom coagulation factor Xa-like protease) [Cleaved into: Nigrarin-D light chain; Nigrarin-D heavy chain]	Peptidase S1 family, Snake venom subfamily
P83370	FAXD_HOPST	Venom prothrombin activator hopsarin-D (vPA) (EC 3.4.21.6) (Venom coagulation factor Xa-like protease) [Cleaved into: Hopsarin-D light chain; Hopsarin-D heavy chain]	Peptidase S1 family, Snake venom subfamily
C6ZH25	VP1_LYCMC	Venom protein TxLP11 (Venom protein VP1.1)
P0CJ03	VP7_LYCMC	Venom protein 7.1
P0CJ12	VP59_LYCMC	Venom protein 59.1
P0CJ07	VP54_LYCMC	Venom protein 54.1
P0CJ16	NDBX_LYCMC	Venom protein 49.1	Non-disulfide-bridged peptide (NDBP) superfamily
P0CJ14	VP302_LYCMC	Venom protein 302
P0CJ18	VP30_LYCMC	Venom protein 30.1
P0CJ08	VP29_LYCMC	Venom protein 29
P0CJ10	VP214_LYCMC	Venom protein 214
P0CJ09	VP184_LYCMC	Venom protein 184
Q7M4I3	SP4_BOMPE	Venom protease (EC 3.4.21.-) (allergen Bom p 4)	Peptidase S1 family
P0DQQ4	PDE_CRODO	Venom phosphodiesterase CdcPDE (PDE) (EC 3.6.1.-)	Nucleotide pyrophosphatase/phosphodiesterase family
J3SBP3	PDE2_CROAD	Venom phosphodiesterase 2 (PDE) (EC 3.6.1.-)	Nucleotide pyrophosphatase/phosphodiesterase family
J3SEZ3	PDE1_CROAD	Venom phosphodiesterase 1 (PDE) (EC 3.6.1.-)	Nucleotide pyrophosphatase/phosphodiesterase family
W8E7D1	PDE_MACLB	Venom phosphodiesterase (PDE) (VLPDE) (EC 3.6.1.-)	Nucleotide pyrophosphatase/phosphodiesterase family
A0A2D0TC04	PDE_NAJAT	Venom phosphodiesterase (PDE) (EC 3.6.1.-)	Nucleotide pyrophosphatase/phosphodiesterase family
P0DM56	VPI2_SCOJE	Venom peptide SjAPI-2 (Ascaris-type protease inhibitor-2)	Serine protease inhibitor-like (TIL domain-containing) family
P0DM55	VPI1_SCOJE	Venom peptide SjAPI (Ascaris-type protease inhibitor)	Serine protease inhibitor-like (TIL domain-containing) family
D2CFI7	LA1_MESMA	Venom peptide MmKTx1 (BmTXLP1) (BmTXLP4)	Scorpion La1-like peptide family
Q9TXD8	ISOHC_AGEAP	Venom peptide isomerase heavy chain (EC 5.-.-.-)	Peptidase S1 family
Q86RQ7	VPI_MESMA	Venom peptide BmKAPI (Ascaris-type protease inhibitor) (BmAPI) (Putative anticoagulant peptide BmAP1)	Serine protease inhibitor-like (TIL domain-containing) family
Q3HXX7	NGFV2_TROCA	Venom nerve growth factor 2 (v-NGF-2) (vNGF-2)	NGF-beta family
Q3HXY3	NGFV1_PSEAU	Venom nerve growth factor 1 (v-NGF-1) (vNGF-1)	NGF-beta family
U6BLN5	VMPA1_MESMA	Venom metalloproteinase BumaMPs1 (MPs1) (EC 3.4.24.-) (Acid trehalase)	Venom metalloproteinase (M12B) family
V9ZAY0	VMPA1_TITTR	Venom metalloproteinase antarease-like TtrivMP_A (VMPA) (EC 3.4.24.-)	Venom metalloproteinase (M12B) family
V9Z9A3	VMPA2_TITSE	Venom metalloproteinase antarease-like TserMP_B (VMPA) (EC 3.4.24.-)	Venom metalloproteinase (M12B) family
V9ZAX6	VMPA2_TITPA	Venom metalloproteinase antarease-like TpachMP_B (VMPA) (EC 3.4.24.-)	Venom metalloproteinase (M12B) family
V9Z548	VMPA1_TITPA	Venom metalloproteinase antarease-like TpachMP_A (VMPA) (EC 3.4.24.-)	Venom metalloproteinase (M12B) family
P86392	VMPA1_TITSE	Venom metalloproteinase antarease TserMP_A (VMPA) (EC 3.4.24.-) (Metalloserrulase 1) (TsMS 1)	Venom metalloproteinase (M12B) family
B5AJT4	VMP03_EULPE	Venom metalloproteinase 3 (EpMP3)	Venom metalloproteinase (M12B) family
J3S836	VCO3_CROAD	Venom factor (VF) (CVF-like) (Complement C3 homolog) [Cleaved into: VF alpha chain; VF gamma chain; VF beta chain]	Venom complement C3 homolog family
B1A4F7	VDDP4_VESVU	Venom dipeptidyl peptidase 4 (EC 3.4.14.5) (Venom dipeptidyl peptidase IV) (allergen Ves v 3)	Peptidase S9B family, DPPIV subfamily
B2D0J4	VDPP4_APIME	Venom dipeptidyl peptidase 4 (Allergen C) (Venom dipeptidyl peptidase IV) (EC 3.4.14.5) (allergen Api m 5)	Peptidase S9B family, DPPIV subfamily
B2D0J5	EST6_APIME	Venom carboxylesterase-6 (EC 3.1.1.1) (allergen Api m 8)	Type-B carboxylesterase/lipase family
P85840	VA5_TITSE	Venom allergen 5 (Antigen 5) (Cysteine-rich venom protein) (CRVP)	CRISP family, Venom allergen 5-like subfamily
B2MVK7	VA5_RHYBR	Venom allergen 5 (Antigen 5) (Cysteine-rich venom protein) (CRVP)	CRISP family, Venom allergen 5-like subfamily
P86870	VA5_VESMG	Venom allergen 5 (Antigen 5) (Ag5) (Cysteine-rich venom protein) (CRVP) (allergen Vesp ma 5)	CRISP family, Venom allergen 5-like subfamily
P81656	VA5_POLDO	Venom allergen 5 (Antigen 5) (Ag5) (Cysteine-rich venom protein) (CRVP) (allergen Pol d 5)	CRISP family, Venom allergen 5-like subfamily
P35780	VA5_POLFU	Venom allergen 5 (Allergen Pol f V) (Antigen 5) (Ag5) (Cysteine-rich venom protein) (CRVP) (allergen Pol f 5)	CRISP family, Venom allergen 5-like subfamily
P35779	VA3_SOLRI	Venom allergen 3 (Allergen Sol r III) (Cysteine-rich venom protein) (CRVP) (Venom allergen III) (allergen Sol r 3)	CRISP family
Q5BLY5	ACPH1_APIME	Venom acid phosphatase Acph-1 (EC 3.1.3.2) (allergen Api m 3)	Histidine acid phosphatase family
E2IYB3	FCNV1_VARKO	Veficolin-1	Ficolin lectin family, Veficolin subfamily
C0K3N5	VEGFA_VIPAA	Vascular endothelial growth factor A (VEGF-A)	PDGF/VEGF growth factor family
C0K3N4	VEGFA_AGKPI	Vascular endothelial growth factor A (VEGF-A)	PDGF/VEGF growth factor family
D2Y2E4	H14D1_CYRHA	U8-theraphotoxin-Hhn1d (U8-TRTX-Hhn1d) (Hainantoxin-XIV-4) (HNTX-XIV-4)	AVIT (prokineticin) family
D2Y2E2	H14C2_CYRHA	U8-theraphotoxin-Hhn1c 2 (U8-TRTX-Hhn1c 2) (Hainantoxin-XIV-3.2) (HNTX-XIV-3.2)	AVIT (prokineticin) family
B6DCZ7	TX826_LYCSI	U8-lycotoxin-Ls1p (Toxin-like structure LSTX-H26)	Neurotoxin 19 (CSTX) family, 08 (U8-Lctx) subfamily
Q8MTX1	TXCA_CAEEX	U3-aranetoxin-Ce1a (U3-AATX-Ce1a) (Neurotoxic peptide caeron)	Neurotoxin 20 family
P84032	PN16_PHONI	U24-ctenitoxin-Pn1a (U24-CNTX-Pn1a) (Venom protein PN16C3)
A0A6G9KJM3	TX18A_MANRB	U18-myrmicitoxin-Mri1a (U18-MYRTX-Mri1a)	EGF domain peptide family
P0DQE9	TXJ1A_SCOMO	U-scoloptoxin(19)-Sm1a (U-SLPTX(19)-Sm1a)	Scoloptoxin-19 family
P0DQE7	TXI1A_ETHRU	U-scoloptoxin(18)-Er1a (U-SLPTX(18)-Er1a)	Scoloptoxin-18 family
P0DQG9	TXG2A_SCOMO	U-scoloptoxin(16)-Sm2a (U-SLPTX(16)-Sm2a)	Scoloptoxin-16 family
P0DQD0	TXG7A_ETHRU	U-scoloptoxin(16)-Er7a (U-SLPTX(16)-Er7a)	Scoloptoxin-16 family
P0DQG4	TXGAA_ETHRU	U-scoloptoxin(16)-Er10a (U-SLPTX(16)-Er10a)	Scoloptoxin-16 family
P0DQA2	TXB7A_SCOMO	U-scoloptoxin(11)-Sm7a (U-SLPTX(11)-Sm7a)	Scoloptoxin-11 family
P0DQA0	TXB5A_SCOMO	U-scoloptoxin(11)-Sm5a (U-SLPTX(11)-Sm5a)	Scoloptoxin-11 family
P0DPX7	TX51A_SCOMO	U-scoloptoxin(05)-Sm1a (U-SLPTX(05)-Sm1a)	Scoloptoxin-05 family
P0DPW3	TX11A_THELO	U-scoloptoxin(01)-Tl1a (U-SLPTX(01)-Tl1a)	Scoloptoxin-01 family
P0DPW4	TX11A_ETHRU	U-scoloptoxin(01)-Er1a (U-SLPTX(01)-Er1a)	Scoloptoxin-01 family
P0DPW5	TX11A_CORWE	U-scoloptoxin(01)-Cw1a (U-SLPTX(01)-Cw1a)	Scoloptoxin-01 family
A0A3G5BID2	KAZL2_DOLGE	U-Kazal-Dg21.2
P0DN20	VKTG_ANEVI	U-actitoxin-Avd3s (U-AITX-Avd3s) (AsKC16)	Venom Kunitz-type family, Sea anemone type 2 potassium channel toxin subfamily
P0DN18	VKTE_ANEVI	U-actitoxin-Avd3q (U-AITX-Avd3q) (AsKC14)	Venom Kunitz-type family, Sea anemone type 2 potassium channel toxin subfamily
P0DN17	VKTD_ANEVI	U-actitoxin-Avd3p (U-AITX-Avd3p) (AsKC13)	Venom Kunitz-type family, Sea anemone type 2 potassium channel toxin subfamily
P0DN14	VKTA_ANEVI	U-actitoxin-Avd3m (U-AITX-Avd3m) (AsKC10)	Venom Kunitz-type family, Sea anemone type 2 potassium channel toxin subfamily
P0DN09	VKT5_ANEVI	U-actitoxin-Avd3h (U-AITX-Avd3h) (AsKC5)	Venom Kunitz-type family, Sea anemone type 2 potassium channel toxin subfamily
P0DKT1	TU92_POLAB	Turripeptide Pal9.2	Conopeptide P-like superfamily
P0DKM9	TU11_LOPAL	Turripeptide OL11-like	Conopeptide P-like superfamily
P0DKM7	TU91_IOTOL	Turripeptide Lol9.1 (Turripeptide OL11)	Conopeptide P-like superfamily
P0DKM8	TU91_IOTCI	Turripeptide Ici9.1 (Turripeptide OL11-like)	Conopeptide P-like superfamily
P0DKT2	TU92_GEMSO	Turripeptide Gsg9.2	Conopeptide P-like superfamily
P0DKT5	TU91_GEMLI	Turripeptide Gli9.1	Conopeptide P-like superfamily
M5B4R7	TCTP_GRARO	Translationally-controlled tumor protein homolog (GTx-TCTP1)	TCTP family
L0GCW8	TXUE_UROYA	Toxin-like protein 14
H1ZZI8	SCX7_TITPA	Toxin Tpa7 (T-beta* NaTx1.3)	Long (4 C-C) scorpion toxin superfamily, Sodium channel inhibitor family, Beta subfamily
B3EWT5	TXC20_CUPSA	Toxin CSTX-20	Neurotoxin 20 family
T1PRE3	JTX2A_CHIFL	Toxin CfTX-A (Toxin A) (TX-A)	Jellyfish toxin family, Type II subfamily
Q95P69	SCAA_MESMA	Toxin BmKT (BmK T) (Antitumor-analgesic peptide) (AGAP) (AGSP)	Long (4 C-C) scorpion toxin superfamily, Sodium channel inhibitor family, Alpha subfamily
Q9NBW2	SCBT_MESMA	Toxin BmKBT (BmK BT) (BmKabT) (BmK abT)	Long (4 C-C) scorpion toxin superfamily, Sodium channel inhibitor family, Beta subfamily
Q9GQV6	SC16_MESMA	Toxin BmKaTx16 (Alpha-neurotoxin Tx16) (BmKalphaTx16)	Long (4 C-C) scorpion toxin superfamily, Sodium channel inhibitor family, Alpha subfamily
P86468	TX150_BUNCI	Toxin Bcs III 15.09	EGF domain peptide family
A0A0F7YZI5	CTHB5_CONVC	Thyrostimulin beta-5 subunit	Glycoprotein hormones subunit beta family
Q7SYF1	VSPP_CERCE	Thrombin-like enzyme cerastocytin (SVTLE) (EC 3.4.21.-) (C.cerastes platelet proaggregant protein) (CC-PPP) (Factor VIII activator) (Fibrinogen-clotting enzyme) (Proaggregant serine proteinase) (Snake venom serine protease) (SVSP)	Peptidase S1 family, Snake venom subfamily
Q2PQJ3	VSP1_BOTJR	Thrombin-like enzyme BjussuSP-1 (SVTLE BjussuSP-1) (EC 3.4.21.-) (Fibrinogen-clotting enzyme) (Jararacussin-I) (Snake venom serine protease 1) (SVSP) (Thrombin-like enzyme BjussuSP-I) (SVTLE BjussuSP-I)	Peptidase S1 family, Snake venom subfamily
B6ZIW0	KUN_HAELO	Thrombin inhibitor hemalin (Thrombin inhibitor haemalin)
P0DN43	TESS_TERSU	Terepressin/terephysin (Conopressin/Conophysin-like) [Cleaved into: Terepressin (Conopressin-like); Terephysin (Conophysin-like)]	Vasopressin/oxytocin family
P85031	TLLP_PHONI	Techylectin-like protein
B2G331	VKT2B_HETCR	TauPI-stichotoxin-Hcr2b (TauPI-SHTX-Hcr2b) (Analgesic polypeptide HC1) (APHC1)	Venom Kunitz-type family, Sea anemone type 2 potassium channel toxin subfamily
B5L5P3	WAPC_AUSSU	Supwaprin-c	Venom waprin family
E7D082	SCX5B_MESEU	Sodium channel neurotoxin MeuNaTxalpha-5* (MeuNaTxalpha-5b)	Long (4 C-C) scorpion toxin superfamily, Sodium channel inhibitor family, Alpha subfamily
P86405	SCXN5_MESEU	Sodium channel neurotoxin MeuNaTxalpha-5	Long (4 C-C) scorpion toxin superfamily, Sodium channel inhibitor family, Alpha subfamily
P86403	SCXN2_MESEU	Sodium channel neurotoxin MeuNaTxalpha-2	Long (4 C-C) scorpion toxin superfamily, Sodium channel inhibitor family, Alpha subfamily
P86408	SCXN1_MESEU	Sodium channel neurotoxin MeuNaTxalpha-1	Long (4 C-C) scorpion toxin superfamily, Sodium channel inhibitor family, Alpha subfamily
P67861	TXVE_DABRR	Snake venom vascular endothelial growth factor toxin VR-1 (svVEGF) (VEGF-F)	PDGF/VEGF growth factor family, Snake venom VEGF subfamily
P67863	TXVE_VIPAA	Snake venom vascular endothelial growth factor toxin vammin (svVEGF) (VEGF-F)	PDGF/VEGF growth factor family, Snake venom VEGF subfamily
C0K3N1	TXVE_BITAR	Snake venom vascular endothelial growth factor toxin barietin (svVEGF) (VEGF-F)	PDGF/VEGF growth factor family, Snake venom VEGF subfamily
J3SDW9	VSPE_CROAD	Snake venom serine proteinase 14 (SVSP) (EC 3.4.21.-)	Peptidase S1 family, Snake venom subfamily
J3RY93	VSPC_CROAD	Snake venom serine proteinase 12 (SVSP) (EC 3.4.21.-)	Peptidase S1 family, Snake venom subfamily
Q5W958	VSPH_BOTJA	Snake venom serine protease homolog HS120 (Venom serine proteinase-like HS120)	Peptidase S1 family, Snake venom subfamily
O13061	VSPB_TRIGA	Snake venom serine protease 2B (SVSP 2B) (EC 3.4.21.-)	Peptidase S1 family, Snake venom subfamily
B7U492	VM1V1_AGKPL	Snake venom metalloproteinase VMP1 (AplVMP-I) (AplVMP1) (SVMP) (EC 3.4.24.-)	Venom metalloproteinase (M12B) family, P-I subfamily
P20165	VM1T2_PROFL	Snake venom metalloproteinase trimerelysin-2 (SVMP) (EC 3.4.24.53) (H2 metalloproteinase) (H2-proteinase) (Trimerelysin II)	Venom metalloproteinase (M12B) family, P-I subfamily
P0CB14	VM1K_CALRH	Snake venom metalloproteinase kistomin (SVMP) (EC 3.4.24.-)	Venom metalloproteinase (M12B) family, P-I subfamily
Q9IAY1	VM1H2_DEIAC	Snake venom metalloproteinase H2 (SVMP) (EC 3.4.24.-)	Venom metalloproteinase (M12B) family, P-I subfamily
P28891	VM1F_AGKCO	Snake venom metalloproteinase fibrolase (SVMP) (EC 3.4.24.72) (Fibrinolytic metalloproteinase) (Fibrinolytic proteinase) (Alfimeprase)	Venom metalloproteinase (M12B) family, P-I subfamily
Q8QG89	VM1B_BOTIN	Snake venom metalloproteinase BITM02A (SVMP) (EC 3.4.24.-)	Venom metalloproteinase (M12B) family, P-I subfamily
P15167	VM1AD_CROAT	Snake venom metalloproteinase atrolysin-D (SVMP) (EC 3.4.24.42) (Hemorrhagic metalloproteinase atrolysin D) (Hemorrhagic toxin D) (HT-D)	Venom metalloproteinase (M12B) family, P-I subfamily
Q90392	VM1AC_CROAT	Snake venom metalloproteinase atrolysin-C (SVMP) (EC 3.4.24.42) (Hemorrhagic metalloproteinase atrolysin C) (Hemorrhagic toxin C) (HT-C)	Venom metalloproteinase (M12B) family, P-I subfamily
P60244	VM1A3_DEIAC	Snake venom metalloproteinase acutolysin-C (SVMP) (EC 3.4.24.-) (Hemorrhagin III)	Venom metalloproteinase (M12B) family, P-I subfamily
Q92032	VM1AH_AGKCL	Snake venom metalloproteinase ACLH (SVMP) (EC 3.4.24.-) (ACL hemorrhagic toxin I) (ACLH-I) (ACLHT-I) (Hemorrhagic metalloproteinase ACLH)	Venom metalloproteinase (M12B) family, P-I subfamily
Q92031	VM1A_AGKCL	Snake venom metalloproteinase ACLF (SVMP) (EC 3.4.24.-) (ACLF-I) (Metalloproteinase VMP-I) (AclVMP-I)	Venom metalloproteinase (M12B) family, P-I subfamily
W8EFS0	V5NTD_MACLB	Snake venom 5'-nucleotidase (5'-NT) (VL5'NT) (EC 3.1.3.5) (Ecto-5'-nucleotidase) (Ecto-5'-NT)	5'-nucleotidase family
A0A2I4HXH5	V5NTD_NAJAT	Snake venom 5'-nucleotidase (5'-NT) (EC 3.1.3.5) (Ecto-5'-nucleotidase)	5'-nucleotidase family
F8S0Z7	V5NTD_CROAD	Snake venom 5'-nucleotidase (5'-NT) (EC 3.1.3.5) (Ecto-5'-nucleotidase)	5'-nucleotidase family
Q7T2Q1	SLA_ECHML	Snaclec EMS16 subunit alpha (EMS16A)	Snaclec family
Q719L8	SL_CRODU	Snaclec crotocetin (CRC)	Snaclec family
Q9PSM9	SL9A_ECHCA	Snaclec coagulation factor IX/factor X-binding protein subunit A (IX/X-BP subunit A) (ECLV IX/X-BP subunit A)	Snaclec family
Q7LZK5	SLA_BITAR	Snaclec bitiscetin subunit alpha	Snaclec family
P0DM39	SLDB_TRIAB	Snaclec alboaggregin-D subunit beta	Snaclec family
P0C8M2	CBP_MESMA	Serine proteinase-like BMK-CBP	Peptidase S1 family
B2DCR8	CTX_SEPES	SE-cephalotoxin (SE-ctx)
P0DPU6	TX14B_SCODE	Scoloptoxin SSD20	Scoloptoxin-11 family
P0DPU3	TX14A_SCODE	Scoloptoxin SSD14 (SLPTX-SSD14) (Toxin-SSD14) [Cleaved into: SLPTX-SSD14 subunit alpha; SLPTX-SSD14 subunit beta]
D8VNT0	FCNV4_CERRY	Ryncolin-4	Ficolin lectin family, Veficolin subfamily
D8VNS9	FCNV3_CERRY	Ryncolin-3	Ficolin lectin family, Veficolin subfamily
D8VNS8	FCNV2_CERRY	Ryncolin-2	Ficolin lectin family, Veficolin subfamily
D8VNS7	FCNV1_CERRY	Ryncolin-1	Ficolin lectin family, Veficolin subfamily
J3S9D9	RCN2V_CROAD	Reticulocalbin-2 (Taipoxin-associated calcium-binding protein 49 homolog)	CREC family
Q18DC8	RE123_ECHOC	Renin (EC 3.4.23.15) (Angiotensinogenase) (Renin-like aspartic protease EOC123) (SVAP EOC123) (Snake venom aspartic protease EOC123)	Peptidase A1 family
A0A7S8MU86	SCX38_TITSE	Putative sodium channel toxin Ts38 (Tityustoxin-38)	Long (3 C-C) scorpion toxin superfamily, Sodium channel inhibitor family
A0A7S8MVA6	SCX33_TITSE	Putative sodium channel toxin Ts33 (Tityustoxin-33)	Long (4 C-C) scorpion toxin superfamily, Sodium channel inhibitor family
J3SDX8	LICH_CROAD	Putative lysosomal acid lipase/cholesteryl ester hydrolase (Acid cholesteryl ester hydrolase) (LAL) (EC 3.1.1.13) (Cholesteryl esterase) (Lipase A) (Sterol esterase)	AB hydrolase superfamily, Lipase family
J3RZ81	LIPE_CROAD	Putative endothelial lipase (EC 3.1.1.3)	AB hydrolase superfamily, Lipase family
From	Entry Name	Protein names	Protein families
Q9PW66	BV8_BOMVA	Prokineticin Bv8	AVIT (prokineticin) family
A0A7S8RGC8	SCX27_TITSE	Probable sodium channel toxin Ts27 (Putative NaTx) (Tityustoxin-27)	Long (4 C-C) scorpion toxin superfamily, Sodium channel inhibitor family
P0CH57	NDB51_MESEU	Potassium channel toxin MeuTXKbeta3-meucin-24 [Cleaved into: Meucin-24 (Non-disulfide-bridged peptide 5.1) (NDBP-5.1); Potassium channel toxin MeuTXKbeta3]	Long chain scorpion toxin family, Class 2 subfamily
Q75WF2	DNA2_ACAPL	Plancitoxin-1 (EC 3.1.22.1) (Plancitoxin I) (Plan-I) [Cleaved into: Plancitoxin-1 subunit alpha; Plancitoxin-1 subunit beta]	DNase II family
P0DMW6	VKT3A_ACTEQ	PI-actitoxin-Aeq3a (PI-AITX-Aeq3a) (Kunitz-type proteinase inhibitor AEPI-I)	Venom Kunitz-type family, Sea anemone type 2 potassium channel toxin subfamily
F8J2D3	PLB_DRYCN	Phospholipase-B 81 (PLB) (EC 3.1.1.-)	Phospholipase B-like family
F8S101	PLB_CROAD	Phospholipase B (PLB) (EC 3.1.1.-)	Phospholipase B-like family
P0DPT7	PA21_SCODE	Phospholipase A2 SSD387 (PLA2) (EC 3.1.1.4)	Phospholipase A2 family
Q6PXP0	PA2_ANUPH	Phospholipase A2 phaiodactylipin (PLA2) [Cleaved into: Phaiodactylipin large subunit (EC 3.1.1.4); Phaiodactylipin small subunit]	Phospholipase A2 family, Group III subfamily
P82971	PA2_BOMTE	Phospholipase A2 (PLA2) (EC 3.1.1.4) (Phosphatidylcholine 2-acylhydrolase) (allergen Bom t 1)	Phospholipase A2 family
Q7M4I6	PA2_BOMPE	Phospholipase A2 (PLA2) (EC 3.1.1.4) (Phosphatidylcholine 2-acylhydrolase) (allergen Bom p 1)	Phospholipase A2 family
Q7M4I5	PA2_APIDO	Phospholipase A2 (PLA2) (EC 3.1.1.4) (Phosphatidylcholine 2-acylhydrolase) (allergen Api d 1)	Phospholipase A2 family, Group III subfamily
Q9BMK4	PA2_APICC	Phospholipase A2 (PLA2) (EC 3.1.1.4) (Phosphatidylcholine 2-acylhydrolase) (allergen Api c 1)	Phospholipase A2 family, Group III subfamily
P0DP54	PA2V_MEIAT	Phospholipase A2 (PLA2) (EC 3.1.1.4) (Phosphatidylcholine 2-acylhydrolase 10)	Phospholipase A2 family
P0C8L9	PA2_HOFGE	Phospholipase A2 (HgPLA2) (EC 3.1.1.4) (Group III heterodimeric phospholipase A2) (Phosphatidylcholine 2-acylhydrolase) [Cleaved into: Phospholipase A2 large subunit; Phospholipase A2 small subunit]	Phospholipase A2 family, Group III subfamily
P00630	PA2_APIME	Phospholipase A2 (bvPLA2) (EC 3.1.1.4) (Allergen Api m I) (Phosphatidylcholine 2-acylhydrolase) (allergen Api m 1)	Phospholipase A2 family, Group III subfamily
P53357	PA12_DOLMA	Phospholipase A1 2 (PLA1 2) (EC 3.1.1.32) (Allergen Dol m 1) (allergen Dol m 1)	AB hydrolase superfamily, Lipase family
P0DMB4	PA11_VESAF	Phospholipase A1 1 (PLA1) (EC 3.1.1.32) (Allergen Ves a 1.01) (Vespapase) (allergen Vesp a 1)	AB hydrolase superfamily, Lipase family
Q3ZU95	PA1_VESGE	Phospholipase A1 (PLA1) (EC 3.1.1.32) (allergen Ves g 1)	AB hydrolase superfamily, Lipase family
I7GQA7	PA2_XYLAI	Phospholipase A(2) (EC 3.1.1.4) (Phosphatidylcholine 2-acylhydrolase)	Phospholipase A2 family, Group III subfamily
P0CV91	PRDX4_CROAT	Peroxiredoxin-4 (EC 1.11.1.24) (Thioredoxin-dependent peroxiredoxin 4)	Peroxiredoxin family, AhpC/Prx1 subfamily
Q9Y0X5	NDBX_MESMA	Peptide BmKa1 (Acidic venom peptide Ka1) (BmK2) (Non-disulfide-bridged peptide 6.1) (NDBP-6.1)	Non-disulfide-bridged peptide (NDBP) superfamily
I2C090	VCO3_OPHHA	Ophiophagus venom factor (OVF) (CVF-like) (Complement C3 homolog) [Cleaved into: OVF alpha chain; OVF gamma chain; OVF beta chain]	Venom complement C3 homolog family
P83952	WAPA_OXYMI	Omwaprin-a (Omwaprin) (Oxywaprin-a)	Venom waprin family
B1B5J0	SHTX5_STIHA	OMEGA-stichotoxin-Shd4a (OMEGA-SHTX-Shd4a) (EGF-like peptide SHTX V) (SHTX-5)	EGF domain peptide family
Q76CA1	GIG1_STIGI	OMEGA-stichotoxin-Sgt1a (OMEGA-SHTX-Sgt1a) (EGF-like peptide toxin) (Gigantoxin I) (Gigt I) (Gigantoxin-1)	EGF domain peptide family
W4VSF6	O2VC1_CONVC	O2 contryphan Vc1 (O2_Vc1) (Contryphan Vc1) (Con-Vc1)	O2 superfamily
A0A0F7YYX3	CPROH_CONVC	Neuropeptide prohormone-4
W4VS99	NEP_TRILK	Neprilysin-1 (EC 3.4.24.-)	Peptidase M13 family
K7Z9Q9	VMP_NEMVE	Nematocyst expressed protein 6 (NEP-6) (NEP6) (EC 3.4.24.-) (Astacin-like metalloprotease toxin)
Q66S13	NATT4_THANI	Natterin-4 (EC 3.4.-.-)	Natterin family
Q5ECE3	LOPAP_LONON	Lopap (EC 3.4.21.-) (Lipocalin-1/4) (Prothrombin activator)	Calycin superfamily, Lipocalin family
B8XGZ8	LV1B_BUTOS	Lipolysis-activating peptide 1-beta chain (BoiLVP1-beta) (LVP1-beta) (Putative beta-like toxin Tx457)	Long (3 C-C) scorpion toxin superfamily
B8XH01	LV1A_BUTOS	Lipolysis-activating peptide 1-alpha chain (BoiLVP1-alpha) (LVP1-alpha) (Putative beta-like toxin Tx458) (BoiTx458) (Putative beta-like toxin Tx651) (BoiTx651) (Putative beta-like toxin Tx764) (BoiTx764) (Putative beta-like toxin Tx814) (BoiTx814) [Cleaved into: Neurotoxin BmKBTx-like (Putative excitatory toxin Tx135) (BoiTx135)]	Long (3 C-C) scorpion toxin superfamily
Q6WJF5	LV1A_MESMA	Lipolysis-activating peptide 1-alpha chain (BmLVP1-alpha) (LVP1-alpha) [Cleaved into: Neurotoxin BmKBTx (BmKBT)]	Long (3 C-C) scorpion toxin superfamily
K9IMD0	TRLF_DESRO	Lactotransferrin (Lactoferrin) (EC 3.4.21.-) (Draculin) (Draculin-1)	Transferrin family
Q6TGQ9	OXLA1_BOTJR	L-amino-acid oxidase BjussuLAAO-I (BjsuLAAO) (LAO) (EC 1.4.3.2)	Flavin monoamine oxidase family, FIG1 subfamily
P81383	OXLA_OPHHA	L-amino-acid oxidase (LAO) (Oh-LAAO) (EC 1.4.3.2)	Flavin monoamine oxidase family, FIG1 subfamily
Q90W54	OXLA_GLOBL	L-amino-acid oxidase (LAAO) (M-LAO) (EC 1.4.3.2)	Flavin monoamine oxidase family, FIG1 subfamily
Q4JHE1	OXLA_PSEAU	L-amino-acid oxidase (LAAO) (LAO) (EC 1.4.3.2)	Flavin monoamine oxidase family, FIG1 subfamily
Q4JHE3	OXLA_OXYSC	L-amino-acid oxidase (LAAO) (LAO) (EC 1.4.3.2)	Flavin monoamine oxidase family, FIG1 subfamily
A6MFL0	OXLA_DEMVE	L-amino-acid oxidase (DvLAAO) (LAO) (EC 1.4.3.2)	Flavin monoamine oxidase family, FIG1 subfamily
A8QL51	OXLA_BUNMU	L-amino-acid oxidase (Bm-LAAO) (LAO) (EC 1.4.3.2)	Flavin monoamine oxidase family, FIG1 subfamily
A8QL52	OXLA_BUNFA	L-amino-acid oxidase (Bf-LAAO) (LAO) (EC 1.4.3.2)	Flavin monoamine oxidase family, FIG1 subfamily
A0A024BTN9	OXLA_BOTSC	L-amino acid oxidase Bs29 (BsLAAO) (LAO) (EC 1.4.3.2)	Flavin monoamine oxidase family, FIG1 subfamily
A0A2U8QPE6	OXLA_MICMP	L-amino acid oxidase (LAO) (MipLAAO1) (EC 1.4.3.2)	Flavin monoamine oxidase family, FIG1 subfamily
X2JCV5	OXLAA_CERCE	L-amino acid oxidase (CC-LAAO) (LAO) (EC 1.4.3.2)	Flavin monoamine oxidase family, FIG1 subfamily
X2L4E2	OXLA_BOTPC	L-amino acid oxidase (Bpic-LAAO) (LAO) (EC 1.4.3.2)	Flavin monoamine oxidase family, FIG1 subfamily
P0DKL8	VKT_VIPRE	Kunitz-type serine protease inhibitor Vur-KIn [Cleaved into: Kunitz-type serine protease inhibitor Vur-KIn, truncated]	Venom Kunitz-type family
A8Y7N4	VKTC1_DABSI	Kunitz-type serine protease inhibitor C1 (BPTI-1) (Trypsin inhibitor 1) (Trypsin inhibitor C1)	Venom Kunitz-type family
B2KTG1	VKT_BUNFA	Kunitz-type serine protease inhibitor bungaruskunin	Venom Kunitz-type family
P0DJ50	VKT31_MESMA	Kunitz-type serine protease inhibitor BmKTT-2 (Delta-KTx 3.1)	Venom Kunitz-type family, Scorpion delta-Ktx subfamily, Delta-Ktx 3 sub-subfamily
Q6T269	VKT3_BITGA	Kunitz-type serine protease inhibitor bitisilin-3 (Two-Kunitz protease inhibitor)	Venom Kunitz-type family
A8Y7P4	VKTB4_DABSI	Kunitz-type serine protease inhibitor B4 (BPTI-4) (Trypsin inhibitor 4) (Trypsin inhibitor B4)	Venom Kunitz-type family
P83060	BRK1_BOMOR	Kininogen-1 (BOK-1) [Cleaved into: Bradykinin]	Bradykinin-related peptide family
Q9TWF8	VKT3_ANESU	KappaPI-actitoxin-Avd3d (KappaPI-AITX-Avd3d) (Kalicludine-3) (AsKC3)	Venom Kunitz-type family, Sea anemone type 2 potassium channel toxin subfamily
Q9TWG0	VKT1_ANESU	KappaPI-actitoxin-Avd3b (KappaPI-AITX-Avd3b) (Kunitz-type serine protease inhibitor kalicludine-1) (AsKC1)	Venom Kunitz-type family, Sea anemone type 2 potassium channel toxin subfamily
G4V4G1	IGFBP_CUPSA	Insulin-like growth factor-binding protein-related protein 1 (IGFBP-rP1)
P68726	SX25_LEIHE	Insect toxin 2-53 (LqhIT2-53)	Long (4 C-C) scorpion toxin superfamily, Sodium channel inhibitor family, Beta subfamily
P86100	HYAL1_MESMA	Hyaluronidase-1 (BmHYA1) (HYA1) (EC 3.2.1.35) (Hyaluronoglucosaminidase-1) (Venom spreading factor)	Glycosyl hydrolase 56 family
Q95P90	LV1B_MESMA	HMG-CoA reductase inhibitor bumarsin (JCH2) (Lipolysis-activating peptide 1-beta chain) (BmLVP1-beta) (LVP1-beta) (Neurotoxin KITx) (BmKITx) (Putative toxin BmKTXLP2)	Long (3 C-C) scorpion toxin superfamily
Q1HLC0	LOSAC_LONON	Hemolin (EC 3.4.21.-) (Lonomia obliqua Stuart factor activator) (Losac)	Hemolin family
P0CI94	NDBG1_LYCMC	Glycine-rich protein	Non-disulfide-bridged peptide (NDBP) superfamily
A0A1U9VX91	GLTX_GLYTI	Glycerotoxin paralog 1 (GLTx paralog 1)
Q9YIB5	QPCT_BOTJA	Glutaminyl-peptide cyclotransferase (EC 2.3.2.5) (Glutaminyl cyclase) (QC) (Glutaminyl-tRNA cyclotransferase)	Glutaminyl-peptide cyclotransferase family
Q90YA8	QPCT_GLOBL	Glutaminyl-peptide cyclotransferase (EC 2.3.2.5) (Glutaminyl cyclase) (QC) (Glutaminyl-tRNA cyclotransferase)	Glutaminyl-peptide cyclotransferase family
A7ISW1	QPCT_BOIIR	Glutaminyl-peptide cyclotransferase (EC 2.3.2.5) (Glutaminyl cyclase) (QC) (Glutaminyl-tRNA cyclotransferase)	Glutaminyl-peptide cyclotransferase family
A7ISW2	QPCT_BOIDE	Glutaminyl-peptide cyclotransferase (EC 2.3.2.5) (Glutaminyl cyclase) (QC) (Glutaminyl-tRNA cyclotransferase)	Glutaminyl-peptide cyclotransferase family
Q66S03	LECG_THANI	Galactose-specific lectin nattectin (CTL)	True venom lectin family
P18964	VSPA_DABSI	Factor V activator RVV-V alpha (EC 3.4.21.95) (Russel's viper venom FV activator alpha) (RVV-V alpha) (Snake venom serine protease) (SVSP)	Peptidase S1 family, Snake venom subfamily
Q9PT41	VSPF5_MACLB	Factor V activator (FVA) (VLFVA) (EC 3.4.21.95) (Lebetina viper venom FV activator) (LVV-V) (Snake venom serine protease) (SVSP)	Peptidase S1 family, Snake venom subfamily
C0JB40	B1O_LOXCS	Dermonecrotic toxin LcsSicTox-betaIC1 (EC 4.6.1.-) (Phospholipase D) (PLD) (Sphingomyelin phosphodiesterase D-like) (SMD-like) (SMase D-like) (Sphingomyelinase D-like)	Arthropod phospholipase D family, Class II subfamily
A0A1L4BJ98	DTPLD_HEMLE	Dermonecrotic toxin Hl-PLD1 (EC 4.6.1.-) (Phospholipase D) (PLD) (Sphingomyelin phosphodiesterase D) (SMD) (SMase D) (Sphingomyelinase D)	Arthropod phospholipase D family, Class II subfamily
Q8T3T0	SIXA1_MESMA	Depressant insect toxin BmK ITa1	Long (4 C-C) scorpion toxin superfamily, Sodium channel inhibitor family, Beta subfamily
Q25338	LITD_LATTR	Delta-latroinsectotoxin-Lt1a (Delta-LIT-Lt1a) (Delta-latroinsectotoxin) (Delta-LIT)	Cationic peptide 01 (latrotoxin) family, 04 (delta-latroinsectotoxin) subfamily
Q8MMH3	ARMT1_PIMHY	Damage-control phosphatase ARMT1 (EC 3.1.3.-) (Acidic residue methyltransferase 1) (Protein-glutamate O-methyltransferase) (EC 2.1.1.-) (Sugar phosphate phosphatase ARMT1) (Venom protein 2)	Damage-control phosphatase family, Sugar phosphate phosphatase III subfamily
A0A2P1BRP3	CTXB_SCOPL	Cytolytic toxin-beta (Sp-CTx-beta)	SNTX/VTX toxin family
Q2XXP4	CRVP_TRIBI	Cysteine-rich venom protein TRI1 (CRVP) (Cysteine-rich secretory protein TRI1) (CRISP-TRI1)	CRISP family
Q8JGT9	CRVP_RHATT	Cysteine-rich venom protein tigrin (CRVP) (Cysteine-rich secretory protein RHA1) (CRISP-RHA1)	CRISP family
Q8AVA3	CRVP_PSEPO	Cysteine-rich venom protein pseudecin (CRVP Pdc)	CRISP family
Q3SB05	CRVP_PSETE	Cysteine-rich venom protein pseudechetoxin-like (CRVP)	CRISP family
Q7ZZN8	CRVP2_NAJAT	Cysteine-rich venom protein natrin-2 (Cysteine-rich venom protein 2) (NA-CRVP2) (Protein G2b)	CRISP family
A1BQQ5	MR30_CONMR	Cysteine-rich venom protein Mr30 (CRVP) (Cysteine-rich secretory protein Mr30) (GlaCrisp form 1/2/3) (Mr30-1/2)	CRISP family
P84808	CRVP2_NAJKA	Cysteine-rich venom protein kaouthin-2 (Cysteine-rich venom protein 23) (CRVP-23k)	CRISP family
Q2XXQ6	CRVP1_DISTY	Cysteine-rich venom protein DIS1 (CRVP) (Cysteine-rich secretory protein DIS1) (CRISP-DIS1)	CRISP family
Q7ZT99	CRVP_CROAT	Cysteine-rich venom protein catrin (CRVP) (Catrin-1) (Catrin-2)	CRISP family
Q8T0W0	CVP6_PIMHY	Cysteine-rich venom protein 6 (cvp6)	Serine protease inhibitor-like (TIL domain-containing) family
Q8T0W5	CVP1_PIMHY	Cysteine-rich venom protein 1 (cvp1)	Serine protease inhibitor-like (TIL domain-containing) family
Q7ZZN9	CRVP_PROJR	Cysteine-rich venom protein (TJ-CRVP)	CRISP family
Q7YT83	TX31_CONTE	Cysteine-rich venom protein (CRVP) (EC 3.4.-.-) (Substrate-specific endoprotease Tex31)	CRISP family
A8S6B6	CRVP_AUSSU	Cysteine-rich venom protein (CRVP) (Cysteine-rich secretory protein) (CRISP)	CRISP family
Q09GJ9	CRVP_PHIOL	Cysteine-rich venom protein (CRVP) (CRISP-PHI1) (CRISP-PHI2) (Cysteine-rich secretory protein)	CRISP family
B7FDI0	CRVP_VIPBN	Cysteine-rich venom protein (CRVP)	CRISP family
A0A218QX58	CRVP_TITSE	Cysteine-rich venom protein (CRIVP) (Cysteine-rich protein)	CRISP family
F8S0Y4	CRVP_CROAD	Cysteine-rich secretory protein (CRVP)	CRISP family
B1P1J3	CYT_CHIGU	Cystatin-1 (Cystatin JZTX-75)	Cystatin family
A0A6B9L8T7	CYS17_PLARH	Cystatin Pr17a (Venom cystatin domain peptide Pr17a)	Cystatin family
W4VS53	CRVP_TRILK	CRISP/Allergen/PR-1 (Cap-1)	CRISP family
Q9TWL9	COMA_CONMA	Conodipine-M alpha chain (EC 3.1.1.4) (Phosphatidylcholine 2-acylhydrolase) (Phospholipase A2) (PLA2)	Phospholipase A2 family, Group IX subfamily
P0CG46	CKBR_CONSL	Conantokin-Br (Con-Br) (ConBr) (Conantoxin-S1) (Con-S1)	Conotoxin B superfamily
A0A0B5AC98	INS1_CONFO	Con-Ins F1 (Insulin 1) [Cleaved into: Con-Ins F1 B chain; Con-Ins F1 A chain]	Insulin family
Q91132	VCO3_NAJKA	Cobra venom factor (CVF) (CVFk) (Complement C3 homolog) [Cleaved into: Cobra venom factor alpha chain; Cobra venom factor gamma chain; Cobra venom factor beta chain]	Venom complement C3 homolog family
Q7LZ61	VM3CX_DABSI	Coagulation factor X-activating enzyme heavy chain (EC 3.4.24.58) (Coagulation factor X-activating enzyme chain alpha) (RVV-X heavy chain) (Russellysin) (Snake venom metalloproteinase) (SVMP)	Venom metalloproteinase (M12B) family, P-III subfamily, P-IIId sub-subfamily
Q1L658	FA102_PSETE	Coagulation factor X isoform 2 (PFX2) (EC 3.4.21.6) [Cleaved into: Factor X light chain; Factor X heavy chain; Activated factor Xa heavy chain]	Peptidase S1 family, Snake venom subfamily
Q4QXT9	FA10_TROCA	Coagulation factor X (EC 3.4.21.6) [Cleaved into: Factor X light chain; Factor X heavy chain; Activated factor Xa heavy chain]	Peptidase S1 family, Snake venom subfamily
Q593B6	FA5_PSETE	Coagulation factor V [Cleaved into: Coagulation factor V heavy chain; Coagulation factor V light chain]	Multicopper oxidase family
Q9UAD0	CTXL_MESMA	Chlorotoxin-like BmK CT (BmKCT) (Bm-12) (BmKCL1) (BmKClTx3) (BmKClTx4) (CT neurotoxin) (Short-chain toxin KCT) (TXCL1)	Short scorpion toxin superfamily, Chloride channel inhibitor family
A0A8B0RBM2	ACES_BOMIG	Carboxylic ester hydrolase (EC 3.1.1.1) (Venom carboxylesterase) (BivCaE)	Type-B carboxylesterase/lipase family
Q8AY75	CALGL_BOTIN	Calglandulin	Calmodulin family, Calglandulin subfamily
Q3SB15	CALGL_OXYSC	Calglandulin	Calmodulin family, Calglandulin subfamily
Q3SB11	CALGL_TROCA	Calglandulin	Calmodulin family, Calglandulin subfamily
Q9YGP1	LECG_TRIST	C-type lectin TsL (Galactose-binding lectin) (CTL)	True venom lectin family
A7X3Z7	LECM2_ERYPO	C-type lectin lectoxin-Lio2 (CTL)	True venom lectin family
P21963	LECG_CROAT	C-type lectin Cal (CTL) (Galactose-specific lectin) (Rattlesnake lectin) (RSL)	True venom lectin family
P0DL30	LECG_BOTPI	C-type lectin BPL (CTL) (Galactose-specific lectin)	True venom lectin family
Q90WI7	LECM2_BUNFA	C-type lectin BfL-2 (CTL)	True venom lectin family
A3FM55	LECM1_HYDHA	C-type lectin 1 (CTL)	True venom lectin family
C6JUN9	LEC1_MICCO	C-type lectin (CTL)	True venom lectin family
P0DQV8	LEC4_SCOPL	C-type isolectin Sp-CL4	True venom lectin family
M4GX67	SCBTY_MESMA	Galactose-specific lectin nattectin (CTL)	Long (4 C-C) scorpion toxin superfamily, Sodium channel inhibitor family, Beta subfamily
Q9Y0X6	YA_MESMA	BmK-YA precursor [Cleaved into: BmK-YA 1 (Enkephalin-like peptide 1); BmK-YA 2 (Enkephalin-like peptide 2); BmK-YA 3 (Enkephalin-like peptide 3); BmK-YA 4 (Enkephalin-like peptide 4)]
Q76B45	BLTX_BLABR	Blarina toxin (BLTX) (EC 3.4.21.-)	Peptidase S1 family, Kallikrein subfamily
P0DUH9	SCX7_CENTE	Beta-toxin Ct7	Long (4 C-C) scorpion toxin superfamily, Sodium channel inhibitor family, Beta subfamily
Q26292	SIX2_LEIHE	Beta-insect depressant toxin LqhIT2 (Insect toxin 2) (Lqh IT2) (LqhIT2-44)	Long (4 C-C) scorpion toxin superfamily, Sodium channel inhibitor family, Beta subfamily
P24336	SIX2_HOTJU	Beta-insect depressant toxin BjIT2 (IT-2)	Long (4 C-C) scorpion toxin superfamily, Sodium channel inhibitor family, Beta subfamily
Q2YHJ4	PA2HB_TRIBO	Basic phospholipase A2 homolog Tbo-K49 (svPLA2 homolog)	Phospholipase A2 family, Group II subfamily, K49 sub-subfamily
P0CI15	TE92_HASHE	Augerpeptide hhe9.2
A0FKN6	VMPA_LOXIN	Astacin-like metalloprotease toxin 1 (EC 3.4.24.-) (Loxosceles astacin-like protease 1) (LALP) (LALP1)
P0DMI9	NDB33_HETSP	Antimicrobial peptide HsAp3	Non-disulfide-bridged peptide (NDBP) superfamily, Medium-length antimicrobial peptide (group 3) family
P01486	SCXB_BUTOC	Alpha-toxin Bot11 (BotXI) (Neurotoxin 11) (Toxin XI)	Long (4 C-C) scorpion toxin superfamily, Sodium channel inhibitor family, Alpha subfamily
P45697	SCM1_MESMA	Alpha-like toxin BmK M1 (BmK-M1) (BmKM1) (BmK-I) (BmK I) (BmKI) (BmK1)	Long (4 C-C) scorpion toxin superfamily, Sodium channel inhibitor family, Alpha subfamily
L7X8P2	LATA_STEGR	Alpha-latrotoxin-Sg1a (Alpha-LTX-Sg1a) (Alpha-latrotoxin) (Alpha-LTX)	Cationic peptide 01 (latrotoxin) family, 03 (alpha-latrotoxin) subfamily
P23631	LATA_LATTR	Alpha-latrotoxin-Lt1a (Alpha-LTX-Lt1a) (Alpha-latrotoxin) (Alpha-LTX)	Cationic peptide 01 (latrotoxin) family, 03 (alpha-latrotoxin) subfamily
L7XDS4	LATA_LATPL	Alpha-latrotoxin-Lp1a (Alpha-LTX-Lp1a) (Alpha-latrotoxin) (Alpha-LTX)	Cationic peptide 01 (latrotoxin) family, 03 (alpha-latrotoxin) subfamily
P0DJE3	LATA_LATHE	Alpha-latrotoxin-Lhe1a (Alpha-LTX-Lhe1a) (Alpha-latrotoxin) (Alpha-LTX)	Cationic peptide 01 (latrotoxin) family, 03 (alpha-latrotoxin) subfamily
G0LXV8	LATA_LATHA	Alpha-latrotoxin-Lh1a (Alpha-LTX-Lh1a) (Alpha-latrotoxin) (Alpha-LTX)	Cationic peptide 01 (latrotoxin) family, 03 (alpha-latrotoxin) subfamily
L7XCU0	LATA_LATGE	Alpha-latrotoxin-Lg1a (Alpha-LTX-Lg1a) (Alpha-latrotoxin) (Alpha-LTX)	Cationic peptide 01 (latrotoxin) family, 03 (alpha-latrotoxin) subfamily
V9QFH8	TXA2_STEGR	Alpha-latrotoxin associated low molecular weight protein 2 (Alpha-latrotoxin-associated LMWP2) (Latrodectin-2)	Arthropod CHH/MIH/GIH/VIH hormone family
Q02989	LITA_LATTR	Alpha-latroinsectotoxin-Lt1a (Alpha-LIT-Lt1a) (Alpha-latroinsectotoxin) (Alpha-LIT)	Cationic peptide 01 (latrotoxin) family, 02 (alpha-latroinsectotoxin) subfamily
Q9XZC0	LCTA_LATTR	Alpha-latrocrustotoxin-Lt1a (Alpha-LCT-Lt1a) (Alpha-latrocrustotoxin) (Alpha-LCT) (Crusta1)	Cationic peptide 01 (latrotoxin) family, 01 (alpha-latrocrustotoxin) subfamily
A0A4P8XV20	CA1B_CONVE	Alpha-conotoxin VnIB	Conotoxin A superfamily
P85843	AMY_TITSE	Alpha-amylase (EC 3.2.1.1) (1,4-alpha-D-glucan glucanohydrolase)	Glycosyl hydrolase 13 family
P83563	ALL6_APIME	Allergen Api m 6.03 / Api m 6.04 (allergen Api m 6) [Cleaved into: Allergen Api m 6.01 / Api m 6.02]	Serine protease inhibitor-like (TIL domain-containing) family
A0A6P8HC43	ATPI1_ACTTE	Actinia tenebrosa protease inhibitors (Carboxypeptidase inhibitor SmCI-like) [Cleaved into: ATPI-I; ATPI-II]	Venom Kunitz-type family, Sea anemone type 2 potassium channel toxin subfamily
A0A6B9KZ40	GELS1_PLARH	Actin depolymerising venom protein gelsolin 1
P80003	PA2A2_HELSU	Acidic phospholipase A2 PA4 (PLA2) (EC 3.1.1.4) (Phosphatidylcholine 2-acylhydrolase) [Cleaved into: Acidic phospholipase A2 PA2]	Phospholipase A2 family, Group III subfamily
W4VSJ0	ACES_TRILK	Acetylcholinesterase-1 (AChE) (EC 3.1.1.7)	Type-B carboxylesterase/lipase family
Q92035	ACES_BUNFA	Acetylcholinesterase (BfAChE) (EC 3.1.1.7)	Type-B carboxylesterase/lipase family
A0RZC6	VCO32_AUSSU	A.superbus venom factor 2 (AVF-2) (CVF-like) (Complement C3 homolog) [Cleaved into: AVF-2 alpha chain; AVF-2 gamma chain; AVF-2 beta chain]	Venom complement C3 homolog family
Q0ZZJ6	VCO31_AUSSU	A.superbus venom factor 1 (AVF-1) (CVF-like) (Complement C3 homolog) [Cleaved into: AVF-1 alpha chain; AVF-1 gamma chain; AVF-1 beta chain]	Venom complement C3 homolog family

## Sheet: Sorted by protein name
Zinc metalloproteinase-disintegrin-like VLAIP-B (EC 3.4.24.-) (Snake venom metalloproteinase) (SVMP)
Zinc metalloproteinase-disintegrin-like stejnihagin-B (EC 3.4.24.-) (Snake venom metalloproteinase) (SVMP)
Zinc metalloproteinase-disintegrin-like protein H4 subunit A (EC 3.4.24.-) (Hemorrhagin 4 subunit A) (Metalloproteinase H4-A) (P-III metalloproteinase H4 subunit A) (Snake venom metalloproteinase) (SVMP) (VaH4-A)
Zinc metalloproteinase-disintegrin-like protein F1 (EC 3.4.24.-) (Fibrinogenase 1) (Metalloproteinase F1) (P-IIIa metalloproteinase F1) (Snake venom metalloproteinase) (SVMP) (VaF1)
Zinc metalloproteinase-disintegrin-like ohanin (EC 3.4.24.-) (Snake venom metalloproteinase) (SVMP)
Zinc metalloproteinase-disintegrin-like NaMP (EC 3.4.24.-) (Snake venom metalloproteinase) (SVMP)
Zinc metalloproteinase-disintegrin-like MTP9 (EC 3.4.24.-) (Snake venom metalloproteinase) (SVMP)
Zinc metalloproteinase-disintegrin-like MTP8 (EC 3.4.24.-) (Snake venom metalloproteinase) (SVMP)
Zinc metalloproteinase-disintegrin-like lachestatin-1 (EC 3.4.24.-) (Snake venom metalloprotease) (SVMP) (Vascular apoptosis-inducing protein-like) (VAP-like)
Zinc metalloproteinase-disintegrin-like kaouthiagin-like (K-like) (EC 3.4.24.-) (Snake venom metalloproteinase) (SVMP)
Zinc metalloproteinase-disintegrin-like EoVMP2 (EC 3.4.24.-) (Haemorrhagic 56 kDa metalloproteinase) (Snake venom metalloproteinase) (SVMP) (Zinc metalloproteinase-disintegrin-like Eoc22)
Zinc metalloproteinase-disintegrin-like ecarin (EC 3.4.24.-) (Snake venom metalloproteinase) (SVMP)
Zinc metalloproteinase-disintegrin-like cobrin (EC 3.4.24.-) (Snake venom metalloproteinase) (SVMP)
Zinc metalloproteinase-disintegrin-like BmMP (EC 3.4.24.-) (Snake venom metalloproteinase) (SVMP)
Zinc metalloproteinase-disintegrin-like BfMP (EC 3.4.24.-) (Snake venom metalloproteinase) (SVMP)
Zinc metalloproteinase-disintegrin-like berythractivase (EC 3.4.24.-) (Snake venom metalloproteinase) (SVMP) (ery1)
Zinc metalloproteinase-disintegrin-like agkihagin (EC 3.4.24.-) (Snake venom metalloproteinase) (SVMP)
Zinc metalloproteinase-disintegrin-like 2a (EC 3.4.24.-) (Snake venom metalloproteinase) (SVMP)
Zinc metalloproteinase-disintegrin jerdonitin (EC 3.4.24.-) (Snake venom metalloproteinase) (SVMP)
Zinc metalloproteinase/disintegrin [Cleaved into: Snake venom metalloproteinase Mt-d (SVMP) (EC 3.4.24.-); Disintegrin]
Zinc metalloproteinase/disintegrin [Cleaved into: Snake venom metalloproteinase Mt-b (SVMP) (EC 3.4.24.-); Disintegrin]
Zinc metalloproteinase/disintegrin [Cleaved into: Snake venom metalloproteinase (SVMP) (EC 3.4.24.-); Disintegrin piscivostatin-beta (PVS-beta)]
Zinc metalloproteinase/disintegrin [Cleaved into: Snake venom metalloproteinase (SVMP) (EC 3.4.24.-); Disintegrin halystatin (Disintegrin brevicaudin-1b)]
Zinc metalloproteinase/disintegrin [Cleaved into: Snake venom metalloproteinase (SVMP) (EC 3.4.24.-); Disintegrin elegantin-1a; Disintegrin elegantin-1b; Disintegrin elegantin-1c]
Waprin-Phi1
Vespryn
Venom serine protease inhibitor (AcVSPI) (VSPI) (Allergen Api m 6-like peptide)
Venom serine protease Bi-VSP (EC 3.4.21.-) (Thrombin-like enzyme)
Venom serine protease 34 (SP34) (EC 3.4.21.-) (allergen Api m 7)
Venom serine carboxypeptidase (EC 3.4.16.5) (allergen Api m 9)
Venom prothrombin activator vestarin-D2 (vPA) (EC 3.4.21.6) (Venom coagulation factor Xa-like protease) [Cleaved into: Vestarin-D2 light chain; Vestarin-D2 heavy chain]
Venom prothrombin activator vestarin-D1 (vPA) (EC 3.4.21.6) (Venom coagulation factor Xa-like protease) [Cleaved into: Vestarin-D1 light chain; Vestarin-D1 heavy chain]
Venom prothrombin activator trocarin-D (vPA) (EC 3.4.21.6) (Venom coagulation factor Xa-like protease) [Cleaved into: Trocarin-D light chain; Trocarin-D heavy chain]
Venom prothrombin activator pseutarin-C non-catalytic subunit (PCNS) (vPA) (Venom coagulation factor Va-like protein) [Cleaved into: Pseutarin-C non-catalytic subunit heavy chain; Pseutarin-C non-catalytic subunit light chain]
Venom prothrombin activator pseutarin-C catalytic subunit (PCCS) (vPA) (EC 3.4.21.6) (Venom coagulation factor Xa-like protease) [Cleaved into: Pseutarin-C catalytic subunit light chain; Pseutarin-C catalytic subunit heavy chain]
Venom prothrombin activator porpharin-D (vPA) (EC 3.4.21.6) (Venom coagulation factor Xa-like protease) [Cleaved into: Porpharin-D light chain; Porpharin-D heavy chain]
Venom prothrombin activator oscutarin-C non-catalytic subunit (vPA) (Venom coagulation factor Va-like protein) [Cleaved into: Oscutarin-C non-catalytic subunit heavy chain; Oscutarin-C non-catalytic subunit light chain]
Venom prothrombin activator oscutarin-C catalytic subunit (vPA) (EC 3.4.21.6) (Factor VII activator) (Snake venom serine protease) (SVSP) (Venom coagulation factor Xa-like protease) [Cleaved into: Oscutarin-C catalytic subunit light chain; Oscutarin-C catalytic subunit heavy chain]
Venom prothrombin activator omicarin-C non-catalytic subunit (vPA) (Venom coagulation factor Va-like protein) [Cleaved into: Omicarin-C non-catalytic subunit heavy chain; Omicarin-C non-catalytic subunit light chain]
Venom prothrombin activator omicarin-C catalytic subunit (vPA) (EC 3.4.21.6) (Venom coagulation factor Xa-like protease) [Cleaved into: Omicarin-C catalytic subunit light chain; Omicarin-C catalytic subunit heavy chain]
Venom prothrombin activator notecarin-D2 (vPA) (EC 3.4.21.6) (Venom coagulation factor Xa-like protease) [Cleaved into: Notecarin-D2 light chain; Notecarin-D2 heavy chain]
Venom prothrombin activator notecarin-D1 (vPA) (EC 3.4.21.6) (Venom coagulation factor Xa-like protease) [Cleaved into: Notecarin-D1 light chain; Notecarin-D1 heavy chain]
Venom prothrombin activator nigrarin-D (vPA) (EC 3.4.21.6) (Venom coagulation factor Xa-like protease) [Cleaved into: Nigrarin-D light chain; Nigrarin-D heavy chain]
Venom prothrombin activator hopsarin-D (vPA) (EC 3.4.21.6) (Venom coagulation factor Xa-like protease) [Cleaved into: Hopsarin-D light chain; Hopsarin-D heavy chain]
Venom protein TxLP11 (Venom protein VP1.1)
Venom protein 7.1
Venom protein 59.1
Venom protein 54.1
Venom protein 49.1
Venom protein 302
Venom protein 30.1
Venom protein 29
Venom protein 214
Venom protein 184
Venom protease (EC 3.4.21.-) (allergen Bom p 4)
Venom phosphodiesterase CdcPDE (PDE) (EC 3.6.1.-)
Venom phosphodiesterase 2 (PDE) (EC 3.6.1.-)
Venom phosphodiesterase 1 (PDE) (EC 3.6.1.-)
Venom phosphodiesterase (PDE) (VLPDE) (EC 3.6.1.-)
Venom phosphodiesterase (PDE) (EC 3.6.1.-)
Venom peptide SjAPI-2 (Ascaris-type protease inhibitor-2)
Venom peptide SjAPI (Ascaris-type protease inhibitor)
Venom peptide MmKTx1 (BmTXLP1) (BmTXLP4)
Venom peptide isomerase heavy chain (EC 5.-.-.-)
Venom peptide BmKAPI (Ascaris-type protease inhibitor) (BmAPI) (Putative anticoagulant peptide BmAP1)
Venom nerve growth factor 2 (v-NGF-2) (vNGF-2)
Venom nerve growth factor 1 (v-NGF-1) (vNGF-1)
Venom metalloproteinase BumaMPs1 (MPs1) (EC 3.4.24.-) (Acid trehalase)
Venom metalloproteinase antarease-like TtrivMP_A (VMPA) (EC 3.4.24.-)
Venom metalloproteinase antarease-like TserMP_B (VMPA) (EC 3.4.24.-)
Venom metalloproteinase antarease-like TpachMP_B (VMPA) (EC 3.4.24.-)
Venom metalloproteinase antarease-like TpachMP_A (VMPA) (EC 3.4.24.-)
Venom metalloproteinase antarease TserMP_A (VMPA) (EC 3.4.24.-) (Metalloserrulase 1) (TsMS 1)
Venom metalloproteinase 3 (EpMP3)
Venom factor (VF) (CVF-like) (Complement C3 homolog) [Cleaved into: VF alpha chain; VF gamma chain; VF beta chain]
Venom dipeptidyl peptidase 4 (EC 3.4.14.5) (Venom dipeptidyl peptidase IV) (allergen Ves v 3)
Venom dipeptidyl peptidase 4 (Allergen C) (Venom dipeptidyl peptidase IV) (EC 3.4.14.5) (allergen Api m 5)
Venom carboxylesterase-6 (EC 3.1.1.1) (allergen Api m 8)
Venom allergen 5 (Antigen 5) (Cysteine-rich venom protein) (CRVP)
Venom allergen 5 (Antigen 5) (Cysteine-rich venom protein) (CRVP)
Venom allergen 5 (Antigen 5) (Ag5) (Cysteine-rich venom protein) (CRVP) (allergen Vesp ma 5)
Venom allergen 5 (Antigen 5) (Ag5) (Cysteine-rich venom protein) (CRVP) (allergen Pol d 5)
Venom allergen 5 (Allergen Pol f V) (Antigen 5) (Ag5) (Cysteine-rich venom protein) (CRVP) (allergen Pol f 5)
Venom allergen 3 (Allergen Sol r III) (Cysteine-rich venom protein) (CRVP) (Venom allergen III) (allergen Sol r 3)
Venom acid phosphatase Acph-1 (EC 3.1.3.2) (allergen Api m 3)
Veficolin-1
Vascular endothelial growth factor A (VEGF-A)
Vascular endothelial growth factor A (VEGF-A)
U-scoloptoxin(19)-Sm1a (U-SLPTX(19)-Sm1a)
U-scoloptoxin(18)-Er1a (U-SLPTX(18)-Er1a)
U-scoloptoxin(16)-Sm2a (U-SLPTX(16)-Sm2a)
U-scoloptoxin(16)-Er7a (U-SLPTX(16)-Er7a)
U-scoloptoxin(16)-Er10a (U-SLPTX(16)-Er10a)
U-scoloptoxin(11)-Sm7a (U-SLPTX(11)-Sm7a)
U-scoloptoxin(11)-Sm5a (U-SLPTX(11)-Sm5a)
U-scoloptoxin(05)-Sm1a (U-SLPTX(05)-Sm1a)
U-scoloptoxin(01)-Tl1a (U-SLPTX(01)-Tl1a)
U-scoloptoxin(01)-Er1a (U-SLPTX(01)-Er1a)
U-scoloptoxin(01)-Cw1a (U-SLPTX(01)-Cw1a)
U-Kazal-Dg21.2
U-actitoxin-Avd3s (U-AITX-Avd3s) (AsKC16)
U-actitoxin-Avd3q (U-AITX-Avd3q) (AsKC14)
U-actitoxin-Avd3p (U-AITX-Avd3p) (AsKC13)
U-actitoxin-Avd3m (U-AITX-Avd3m) (AsKC10)
U-actitoxin-Avd3h (U-AITX-Avd3h) (AsKC5)
U8-theraphotoxin-Hhn1d (U8-TRTX-Hhn1d) (Hainantoxin-XIV-4) (HNTX-XIV-4)
U8-theraphotoxin-Hhn1c 2 (U8-TRTX-Hhn1c 2) (Hainantoxin-XIV-3.2) (HNTX-XIV-3.2)
U8-lycotoxin-Ls1p (Toxin-like structure LSTX-H26)
U3-aranetoxin-Ce1a (U3-AATX-Ce1a) (Neurotoxic peptide caeron)
U24-ctenitoxin-Pn1a (U24-CNTX-Pn1a) (Venom protein PN16C3)
U18-myrmicitoxin-Mri1a (U18-MYRTX-Mri1a)
Turripeptide Pal9.2
Turripeptide OL11-like
Turripeptide Lol9.1 (Turripeptide OL11)
Turripeptide Ici9.1 (Turripeptide OL11-like)
Turripeptide Gsg9.2
Turripeptide Gli9.1
Translationally-controlled tumor protein homolog (GTx-TCTP1)
Toxin-like protein 14
Toxin Tpa7 (T-beta* NaTx1.3)
Toxin CSTX-20
Toxin CfTX-A (Toxin A) (TX-A)
Toxin BmKT (BmK T) (Antitumor-analgesic peptide) (AGAP) (AGSP)
Toxin BmKBT (BmK BT) (BmKabT) (BmK abT)
Toxin BmKaTx16 (Alpha-neurotoxin Tx16) (BmKalphaTx16)
Toxin Bcs III 15.09
Thyrostimulin beta-5 subunit
Thrombin-like enzyme cerastocytin (SVTLE) (EC 3.4.21.-) (C.cerastes platelet proaggregant protein) (CC-PPP) (Factor VIII activator) (Fibrinogen-clotting enzyme) (Proaggregant serine proteinase) (Snake venom serine protease) (SVSP)
Thrombin-like enzyme BjussuSP-1 (SVTLE BjussuSP-1) (EC 3.4.21.-) (Fibrinogen-clotting enzyme) (Jararacussin-I) (Snake venom serine protease 1) (SVSP) (Thrombin-like enzyme BjussuSP-I) (SVTLE BjussuSP-I)
Thrombin inhibitor hemalin (Thrombin inhibitor haemalin)
Terepressin/terephysin (Conopressin/Conophysin-like) [Cleaved into: Terepressin (Conopressin-like); Terephysin (Conophysin-like)]
Techylectin-like protein
TauPI-stichotoxin-Hcr2b (TauPI-SHTX-Hcr2b) (Analgesic polypeptide HC1) (APHC1)
Supwaprin-c
Sodium channel neurotoxin MeuNaTxalpha-5* (MeuNaTxalpha-5b)
Sodium channel neurotoxin MeuNaTxalpha-5
Sodium channel neurotoxin MeuNaTxalpha-2
Sodium channel neurotoxin MeuNaTxalpha-1
Snake venom vascular endothelial growth factor toxin VR-1 (svVEGF) (VEGF-F)
Snake venom vascular endothelial growth factor toxin vammin (svVEGF) (VEGF-F)
Snake venom vascular endothelial growth factor toxin barietin (svVEGF) (VEGF-F)
Snake venom serine proteinase 14 (SVSP) (EC 3.4.21.-)
Snake venom serine proteinase 12 (SVSP) (EC 3.4.21.-)
Snake venom serine protease homolog HS120 (Venom serine proteinase-like HS120)
Snake venom serine protease 2B (SVSP 2B) (EC 3.4.21.-)
Snake venom metalloproteinase VMP1 (AplVMP-I) (AplVMP1) (SVMP) (EC 3.4.24.-)
Snake venom metalloproteinase trimerelysin-2 (SVMP) (EC 3.4.24.53) (H2 metalloproteinase) (H2-proteinase) (Trimerelysin II)
Snake venom metalloproteinase kistomin (SVMP) (EC 3.4.24.-)
Snake venom metalloproteinase H2 (SVMP) (EC 3.4.24.-)
Snake venom metalloproteinase fibrolase (SVMP) (EC 3.4.24.72) (Fibrinolytic metalloproteinase) (Fibrinolytic proteinase) (Alfimeprase)
Snake venom metalloproteinase BITM02A (SVMP) (EC 3.4.24.-)
Snake venom metalloproteinase atrolysin-D (SVMP) (EC 3.4.24.42) (Hemorrhagic metalloproteinase atrolysin D) (Hemorrhagic toxin D) (HT-D)
Snake venom metalloproteinase atrolysin-C (SVMP) (EC 3.4.24.42) (Hemorrhagic metalloproteinase atrolysin C) (Hemorrhagic toxin C) (HT-C)
Snake venom metalloproteinase acutolysin-C (SVMP) (EC 3.4.24.-) (Hemorrhagin III)
Snake venom metalloproteinase ACLH (SVMP) (EC 3.4.24.-) (ACL hemorrhagic toxin I) (ACLH-I) (ACLHT-I) (Hemorrhagic metalloproteinase ACLH)
Snake venom metalloproteinase ACLF (SVMP) (EC 3.4.24.-) (ACLF-I) (Metalloproteinase VMP-I) (AclVMP-I)
Snake venom 5'-nucleotidase (5'-NT) (VL5'NT) (EC 3.1.3.5) (Ecto-5'-nucleotidase) (Ecto-5'-NT)
Snake venom 5'-nucleotidase (5'-NT) (EC 3.1.3.5) (Ecto-5'-nucleotidase)
Snake venom 5'-nucleotidase (5'-NT) (EC 3.1.3.5) (Ecto-5'-nucleotidase)
Snaclec EMS16 subunit alpha (EMS16A)
Snaclec crotocetin (CRC)
Snaclec coagulation factor IX/factor X-binding protein subunit A (IX/X-BP subunit A) (ECLV IX/X-BP subunit A)
Snaclec bitiscetin subunit alpha
Snaclec alboaggregin-D subunit beta
Serine proteinase-like BMK-CBP
SE-cephalotoxin (SE-ctx)
Scoloptoxin SSD20
Scoloptoxin SSD14 (SLPTX-SSD14) (Toxin-SSD14) [Cleaved into: SLPTX-SSD14 subunit alpha; SLPTX-SSD14 subunit beta]
Ryncolin-4
Ryncolin-3
Ryncolin-2
Ryncolin-1
Reticulocalbin-2 (Taipoxin-associated calcium-binding protein 49 homolog)
Renin (EC 3.4.23.15) (Angiotensinogenase) (Renin-like aspartic protease EOC123) (SVAP EOC123) (Snake venom aspartic protease EOC123)
Putative sodium channel toxin Ts38 (Tityustoxin-38)
Putative sodium channel toxin Ts33 (Tityustoxin-33)
Putative lysosomal acid lipase/cholesteryl ester hydrolase (Acid cholesteryl ester hydrolase) (LAL) (EC 3.1.1.13) (Cholesteryl esterase) (Lipase A) (Sterol esterase)
Putative endothelial lipase (EC 3.1.1.3)
Protein names
Prokineticin Bv8
Probable sodium channel toxin Ts27 (Putative NaTx) (Tityustoxin-27)
Potassium channel toxin MeuTXKbeta3-meucin-24 [Cleaved into: Meucin-24 (Non-disulfide-bridged peptide 5.1) (NDBP-5.1); Potassium channel toxin MeuTXKbeta3]
Plancitoxin-1 (EC 3.1.22.1) (Plancitoxin I) (Plan-I) [Cleaved into: Plancitoxin-1 subunit alpha; Plancitoxin-1 subunit beta]
PI-actitoxin-Aeq3a (PI-AITX-Aeq3a) (Kunitz-type proteinase inhibitor AEPI-I)
Phospholipase-B 81 (PLB) (EC 3.1.1.-)
Phospholipase B (PLB) (EC 3.1.1.-)
Phospholipase A2 SSD387 (PLA2) (EC 3.1.1.4)
Phospholipase A2 phaiodactylipin (PLA2) [Cleaved into: Phaiodactylipin large subunit (EC 3.1.1.4); Phaiodactylipin small subunit]
Phospholipase A2 (PLA2) (EC 3.1.1.4) (Phosphatidylcholine 2-acylhydrolase) (allergen Bom t 1)
Phospholipase A2 (PLA2) (EC 3.1.1.4) (Phosphatidylcholine 2-acylhydrolase) (allergen Bom p 1)
Phospholipase A2 (PLA2) (EC 3.1.1.4) (Phosphatidylcholine 2-acylhydrolase) (allergen Api d 1)
Phospholipase A2 (PLA2) (EC 3.1.1.4) (Phosphatidylcholine 2-acylhydrolase) (allergen Api c 1)
Phospholipase A2 (PLA2) (EC 3.1.1.4) (Phosphatidylcholine 2-acylhydrolase 10)
Phospholipase A2 (HgPLA2) (EC 3.1.1.4) (Group III heterodimeric phospholipase A2) (Phosphatidylcholine 2-acylhydrolase) [Cleaved into: Phospholipase A2 large subunit; Phospholipase A2 small subunit]
Phospholipase A2 (bvPLA2) (EC 3.1.1.4) (Allergen Api m I) (Phosphatidylcholine 2-acylhydrolase) (allergen Api m 1)
Phospholipase A1 2 (PLA1 2) (EC 3.1.1.32) (Allergen Dol m 1) (allergen Dol m 1)
Phospholipase A1 1 (PLA1) (EC 3.1.1.32) (Allergen Ves a 1.01) (Vespapase) (allergen Vesp a 1)
Phospholipase A1 (PLA1) (EC 3.1.1.32) (allergen Ves g 1)
Phospholipase A(2) (EC 3.1.1.4) (Phosphatidylcholine 2-acylhydrolase)
Peroxiredoxin-4 (EC 1.11.1.24) (Thioredoxin-dependent peroxiredoxin 4)
Peptide BmKa1 (Acidic venom peptide Ka1) (BmK2) (Non-disulfide-bridged peptide 6.1) (NDBP-6.1)
Ophiophagus venom factor (OVF) (CVF-like) (Complement C3 homolog) [Cleaved into: OVF alpha chain; OVF gamma chain; OVF beta chain]
Omwaprin-a (Omwaprin) (Oxywaprin-a)
OMEGA-stichotoxin-Shd4a (OMEGA-SHTX-Shd4a) (EGF-like peptide SHTX V) (SHTX-5)
OMEGA-stichotoxin-Sgt1a (OMEGA-SHTX-Sgt1a) (EGF-like peptide toxin) (Gigantoxin I) (Gigt I) (Gigantoxin-1)
O2 contryphan Vc1 (O2_Vc1) (Contryphan Vc1) (Con-Vc1)
Neuropeptide prohormone-4
Neprilysin-1 (EC 3.4.24.-)
Nematocyst expressed protein 6 (NEP-6) (NEP6) (EC 3.4.24.-) (Astacin-like metalloprotease toxin)
Natterin-4 (EC 3.4.-.-)
Lopap (EC 3.4.21.-) (Lipocalin-1/4) (Prothrombin activator)
Lipolysis-activating peptide 1-beta chain (BoiLVP1-beta) (LVP1-beta) (Putative beta-like toxin Tx457)
Lipolysis-activating peptide 1-alpha chain (BoiLVP1-alpha) (LVP1-alpha) (Putative beta-like toxin Tx458) (BoiTx458) (Putative beta-like toxin Tx651) (BoiTx651) (Putative beta-like toxin Tx764) (BoiTx764) (Putative beta-like toxin Tx814) (BoiTx814) [Cleaved into: Neurotoxin BmKBTx-like (Putative excitatory toxin Tx135) (BoiTx135)]
Lipolysis-activating peptide 1-alpha chain (BmLVP1-alpha) (LVP1-alpha) [Cleaved into: Neurotoxin BmKBTx (BmKBT)]
L-amino-acid oxidase BjussuLAAO-I (BjsuLAAO) (LAO) (EC 1.4.3.2)
L-amino-acid oxidase (LAO) (Oh-LAAO) (EC 1.4.3.2)
L-amino-acid oxidase (LAAO) (M-LAO) (EC 1.4.3.2)
L-amino-acid oxidase (LAAO) (LAO) (EC 1.4.3.2)
L-amino-acid oxidase (LAAO) (LAO) (EC 1.4.3.2)
L-amino-acid oxidase (DvLAAO) (LAO) (EC 1.4.3.2)
L-amino-acid oxidase (Bm-LAAO) (LAO) (EC 1.4.3.2)
L-amino-acid oxidase (Bf-LAAO) (LAO) (EC 1.4.3.2)
L-amino acid oxidase Bs29 (BsLAAO) (LAO) (EC 1.4.3.2)
L-amino acid oxidase (LAO) (MipLAAO1) (EC 1.4.3.2)
L-amino acid oxidase (CC-LAAO) (LAO) (EC 1.4.3.2)
L-amino acid oxidase (Bpic-LAAO) (LAO) (EC 1.4.3.2)
Lactotransferrin (Lactoferrin) (EC 3.4.21.-) (Draculin) (Draculin-1)
Kunitz-type serine protease inhibitor Vur-KIn [Cleaved into: Kunitz-type serine protease inhibitor Vur-KIn, truncated]
Kunitz-type serine protease inhibitor C1 (BPTI-1) (Trypsin inhibitor 1) (Trypsin inhibitor C1)
Kunitz-type serine protease inhibitor bungaruskunin
Kunitz-type serine protease inhibitor BmKTT-2 (Delta-KTx 3.1)
Kunitz-type serine protease inhibitor bitisilin-3 (Two-Kunitz protease inhibitor)
Kunitz-type serine protease inhibitor B4 (BPTI-4) (Trypsin inhibitor 4) (Trypsin inhibitor B4)
Kininogen-1 (BOK-1) [Cleaved into: Bradykinin]
KappaPI-actitoxin-Avd3d (KappaPI-AITX-Avd3d) (Kalicludine-3) (AsKC3)
KappaPI-actitoxin-Avd3b (KappaPI-AITX-Avd3b) (Kunitz-type serine protease inhibitor kalicludine-1) (AsKC1)
Insulin-like growth factor-binding protein-related protein 1 (IGFBP-rP1)
Insect toxin 2-53 (LqhIT2-53)
Hyaluronidase-1 (BmHYA1) (HYA1) (EC 3.2.1.35) (Hyaluronoglucosaminidase-1) (Venom spreading factor)
HMG-CoA reductase inhibitor bumarsin (JCH2) (Lipolysis-activating peptide 1-beta chain) (BmLVP1-beta) (LVP1-beta) (Neurotoxin KITx) (BmKITx) (Putative toxin BmKTXLP2)
Hemolin (EC 3.4.21.-) (Lonomia obliqua Stuart factor activator) (Losac)
Glycine-rich protein
Glycerotoxin paralog 1 (GLTx paralog 1)
Glutaminyl-peptide cyclotransferase (EC 2.3.2.5) (Glutaminyl cyclase) (QC) (Glutaminyl-tRNA cyclotransferase)
Glutaminyl-peptide cyclotransferase (EC 2.3.2.5) (Glutaminyl cyclase) (QC) (Glutaminyl-tRNA cyclotransferase)
Glutaminyl-peptide cyclotransferase (EC 2.3.2.5) (Glutaminyl cyclase) (QC) (Glutaminyl-tRNA cyclotransferase)
Glutaminyl-peptide cyclotransferase (EC 2.3.2.5) (Glutaminyl cyclase) (QC) (Glutaminyl-tRNA cyclotransferase)
Galactose-specific lectin nattectin (CTL)
Galactose-specific lectin nattectin (CTL)
Factor V activator RVV-V alpha (EC 3.4.21.95) (Russel's viper venom FV activator alpha) (RVV-V alpha) (Snake venom serine protease) (SVSP)
Factor V activator (FVA) (VLFVA) (EC 3.4.21.95) (Lebetina viper venom FV activator) (LVV-V) (Snake venom serine protease) (SVSP)
Dermonecrotic toxin LcsSicTox-betaIC1 (EC 4.6.1.-) (Phospholipase D) (PLD) (Sphingomyelin phosphodiesterase D-like) (SMD-like) (SMase D-like) (Sphingomyelinase D-like)
Dermonecrotic toxin Hl-PLD1 (EC 4.6.1.-) (Phospholipase D) (PLD) (Sphingomyelin phosphodiesterase D) (SMD) (SMase D) (Sphingomyelinase D)
Depressant insect toxin BmK ITa1
Delta-latroinsectotoxin-Lt1a (Delta-LIT-Lt1a) (Delta-latroinsectotoxin) (Delta-LIT)
Damage-control phosphatase ARMT1 (EC 3.1.3.-) (Acidic residue methyltransferase 1) (Protein-glutamate O-methyltransferase) (EC 2.1.1.-) (Sugar phosphate phosphatase ARMT1) (Venom protein 2)
Cytolytic toxin-beta (Sp-CTx-beta)
Cysteine-rich venom protein TRI1 (CRVP) (Cysteine-rich secretory protein TRI1) (CRISP-TRI1)
Cysteine-rich venom protein tigrin (CRVP) (Cysteine-rich secretory protein RHA1) (CRISP-RHA1)
Cysteine-rich venom protein pseudecin (CRVP Pdc)
Cysteine-rich venom protein pseudechetoxin-like (CRVP)
Cysteine-rich venom protein natrin-2 (Cysteine-rich venom protein 2) (NA-CRVP2) (Protein G2b)
Cysteine-rich venom protein Mr30 (CRVP) (Cysteine-rich secretory protein Mr30) (GlaCrisp form 1/2/3) (Mr30-1/2)
Cysteine-rich venom protein kaouthin-2 (Cysteine-rich venom protein 23) (CRVP-23k)
Cysteine-rich venom protein DIS1 (CRVP) (Cysteine-rich secretory protein DIS1) (CRISP-DIS1)
Cysteine-rich venom protein catrin (CRVP) (Catrin-1) (Catrin-2)
Cysteine-rich venom protein 6 (cvp6)
Cysteine-rich venom protein 1 (cvp1)
Cysteine-rich venom protein (TJ-CRVP)
Cysteine-rich venom protein (CRVP) (EC 3.4.-.-) (Substrate-specific endoprotease Tex31)
Cysteine-rich venom protein (CRVP) (Cysteine-rich secretory protein) (CRISP)
Cysteine-rich venom protein (CRVP) (CRISP-PHI1) (CRISP-PHI2) (Cysteine-rich secretory protein)
Cysteine-rich venom protein (CRVP)
Cysteine-rich venom protein (CRIVP) (Cysteine-rich protein)
Cysteine-rich secretory protein (CRVP)
Cystatin-1 (Cystatin JZTX-75)
Cystatin Pr17a (Venom cystatin domain peptide Pr17a)
C-type lectin TsL (Galactose-binding lectin) (CTL)
C-type lectin lectoxin-Lio2 (CTL)
C-type lectin Cal (CTL) (Galactose-specific lectin) (Rattlesnake lectin) (RSL)
C-type lectin BPL (CTL) (Galactose-specific lectin)
C-type lectin BfL-2 (CTL)
C-type lectin 1 (CTL)
C-type lectin (CTL)
C-type isolectin Sp-CL4
CRISP/Allergen/PR-1 (Cap-1)
Conodipine-M alpha chain (EC 3.1.1.4) (Phosphatidylcholine 2-acylhydrolase) (Phospholipase A2) (PLA2)
Con-Ins F1 (Insulin 1) [Cleaved into: Con-Ins F1 B chain; Con-Ins F1 A chain]
Conantokin-Br (Con-Br) (ConBr) (Conantoxin-S1) (Con-S1)
Cobra venom factor (CVF) (CVFk) (Complement C3 homolog) [Cleaved into: Cobra venom factor alpha chain; Cobra venom factor gamma chain; Cobra venom factor beta chain]
Coagulation factor X-activating enzyme heavy chain (EC 3.4.24.58) (Coagulation factor X-activating enzyme chain alpha) (RVV-X heavy chain) (Russellysin) (Snake venom metalloproteinase) (SVMP)
Coagulation factor X isoform 2 (PFX2) (EC 3.4.21.6) [Cleaved into: Factor X light chain; Factor X heavy chain; Activated factor Xa heavy chain]
Coagulation factor X (EC 3.4.21.6) [Cleaved into: Factor X light chain; Factor X heavy chain; Activated factor Xa heavy chain]
Coagulation factor V [Cleaved into: Coagulation factor V heavy chain; Coagulation factor V light chain]
Chlorotoxin-like BmK CT (BmKCT) (Bm-12) (BmKCL1) (BmKClTx3) (BmKClTx4) (CT neurotoxin) (Short-chain toxin KCT) (TXCL1)
Carboxylic ester hydrolase (EC 3.1.1.1) (Venom carboxylesterase) (BivCaE)
Calglandulin
Calglandulin
Calglandulin
BmK-YA precursor [Cleaved into: BmK-YA 1 (Enkephalin-like peptide 1); BmK-YA 2 (Enkephalin-like peptide 2); BmK-YA 3 (Enkephalin-like peptide 3); BmK-YA 4 (Enkephalin-like peptide 4)]
Blarina toxin (BLTX) (EC 3.4.21.-)
Beta-toxin Ct7
Beta-insect depressant toxin LqhIT2 (Insect toxin 2) (Lqh IT2) (LqhIT2-44)
Beta-insect depressant toxin BjIT2 (IT-2)
Basic phospholipase A2 homolog Tbo-K49 (svPLA2 homolog)
Augerpeptide hhe9.2
Astacin-like metalloprotease toxin 1 (EC 3.4.24.-) (Loxosceles astacin-like protease 1) (LALP) (LALP1)
Antimicrobial peptide HsAp3
Alpha-toxin Bot11 (BotXI) (Neurotoxin 11) (Toxin XI)
Alpha-like toxin BmK M1 (BmK-M1) (BmKM1) (BmK-I) (BmK I) (BmKI) (BmK1)
Alpha-latrotoxin-Sg1a (Alpha-LTX-Sg1a) (Alpha-latrotoxin) (Alpha-LTX)
Alpha-latrotoxin-Lt1a (Alpha-LTX-Lt1a) (Alpha-latrotoxin) (Alpha-LTX)
Alpha-latrotoxin-Lp1a (Alpha-LTX-Lp1a) (Alpha-latrotoxin) (Alpha-LTX)
Alpha-latrotoxin-Lhe1a (Alpha-LTX-Lhe1a) (Alpha-latrotoxin) (Alpha-LTX)
Alpha-latrotoxin-Lh1a (Alpha-LTX-Lh1a) (Alpha-latrotoxin) (Alpha-LTX)
Alpha-latrotoxin-Lg1a (Alpha-LTX-Lg1a) (Alpha-latrotoxin) (Alpha-LTX)
Alpha-latrotoxin associated low molecular weight protein 2 (Alpha-latrotoxin-associated LMWP2) (Latrodectin-2)
Alpha-latroinsectotoxin-Lt1a (Alpha-LIT-Lt1a) (Alpha-latroinsectotoxin) (Alpha-LIT)
Alpha-latrocrustotoxin-Lt1a (Alpha-LCT-Lt1a) (Alpha-latrocrustotoxin) (Alpha-LCT) (Crusta1)
Alpha-conotoxin VnIB
Alpha-amylase (EC 3.2.1.1) (1,4-alpha-D-glucan glucanohydrolase)
Allergen Api m 6.03 / Api m 6.04 (allergen Api m 6) [Cleaved into: Allergen Api m 6.01 / Api m 6.02]
Actinia tenebrosa protease inhibitors (Carboxypeptidase inhibitor SmCI-like) [Cleaved into: ATPI-I; ATPI-II]
Actin depolymerising venom protein gelsolin 1
Acidic phospholipase A2 PA4 (PLA2) (EC 3.1.1.4) (Phosphatidylcholine 2-acylhydrolase) [Cleaved into: Acidic phospholipase A2 PA2]
Acetylcholinesterase-1 (AChE) (EC 3.1.1.7)
Acetylcholinesterase (BfAChE) (EC 3.1.1.7)
A.superbus venom factor 2 (AVF-2) (CVF-like) (Complement C3 homolog) [Cleaved into: AVF-2 alpha chain; AVF-2 gamma chain; AVF-2 beta chain]
A.superbus venom factor 1 (AVF-1) (CVF-like) (Complement C3 homolog) [Cleaved into: AVF-1 alpha chain; AVF-1 gamma chain; AVF-1 beta chain]

## Sheet: clasification
Alpha-latrocrustotoxin	Cationic peptide 01 (latrotoxin) family, 01 (alpha-latrocrustotoxin) subfamily
Alpha-latrocrustotoxin	Cationic peptide 01 (latrotoxin) family, 02 (alpha-latroinsectotoxin) subfamily
Alpha-latrocrustotoxin	Arthropod CHH/MIH/GIH/VIH hormone family
Alpha-latrocrustotoxin	Cationic peptide 01 (latrotoxin) family, 03 (alpha-latrotoxin) subfamily
Alpha-latrocrustotoxin	Cationic peptide 01 (latrotoxin) family, 03 (alpha-latrotoxin) subfamily
Alpha-latrocrustotoxin	Cationic peptide 01 (latrotoxin) family, 03 (alpha-latrotoxin) subfamily
Alpha-latrocrustotoxin	Cationic peptide 01 (latrotoxin) family, 03 (alpha-latrotoxin) subfamily
Alpha-latrocrustotoxin	Cationic peptide 01 (latrotoxin) family, 03 (alpha-latrotoxin) subfamily
Alpha-latrocrustotoxin	Cationic peptide 01 (latrotoxin) family, 03 (alpha-latrotoxin) subfamily
Alpha-latrocrustotoxin	Cationic peptide 01 (latrotoxin) family, 04 (delta-latroinsectotoxin) subfamily
calcium binding proteins	Calmodulin family, Calglandulin subfamily
calcium binding proteins	Calmodulin family, Calglandulin subfamily
calcium binding proteins	Calmodulin family, Calglandulin subfamily
calcium binding proteins
calcium channel inhibitor
calcium channel inhibitor	Scoloptoxin-11 family
calcium channel inhibitor	Scoloptoxin-19 family
calcium channel inhibitor	Scoloptoxin-18 family
calcium channel inhibitor	Scoloptoxin-16 family
calcium channel inhibitor	Scoloptoxin-16 family
calcium channel inhibitor	Scoloptoxin-16 family
calcium channel inhibitor	Scoloptoxin-11 family
calcium channel inhibitor	Scoloptoxin-11 family
calcium channel inhibitor	Scoloptoxin-05 family
calcium channel inhibitor	Scoloptoxin-01 family
calcium channel inhibitor	Scoloptoxin-01 family
calcium channel inhibitor	Scoloptoxin-01 family
carboxylesterase/lipase family	Type-B carboxylesterase/lipase family
carboxylesterase/lipase family	Type-B carboxylesterase/lipase family
carboxylesterase/lipase family	Type-B carboxylesterase/lipase family
chloride channel inhibitor	Short scorpion toxin superfamily, Chloride channel inhibitor family
CRISP family	CRISP family
CRISP family	CRISP family
CRISP family	CRISP family
CRISP family	CRISP family
CRISP family	CRISP family
CRISP family	CRISP family
CRISP family	CRISP family
CRISP family	CRISP family
CRISP family	CRISP family
CRISP family	Serine protease inhibitor-like (TIL domain-containing) family
CRISP family	Serine protease inhibitor-like (TIL domain-containing) family
CRISP family	CRISP family
CRISP family	CRISP family
CRISP family	CRISP family
CRISP family	CRISP family
CRISP family	CRISP family
CRISP family	CRISP family
CRISP family	CRISP family
CRISP family	CRISP family
CRISP family	CRISP family, Venom allergen 5-like subfamily
CRISP family	CRISP family, Venom allergen 5-like subfamily
CRISP family	CRISP family, Venom allergen 5-like subfamily
CRISP family	CRISP family, Venom allergen 5-like subfamily
CRISP family	CRISP family, Venom allergen 5-like subfamily
CRISP family	CRISP family
Cystatin family	Cystatin family
Cystatin family	Cystatin family
Glutaminyl-peptide cyclotransferase	Glutaminyl-peptide cyclotransferase family
Glutaminyl-peptide cyclotransferase	Glutaminyl-peptide cyclotransferase family
Glutaminyl-peptide cyclotransferase	Glutaminyl-peptide cyclotransferase family
Glutaminyl-peptide cyclotransferase	Glutaminyl-peptide cyclotransferase family
Glycosyl hydrolase family	Glycosyl hydrolase 13 family
Glycosyl hydrolase family	Glycosyl hydrolase 56 family
growth factor family	NGF-beta family
growth factor family	NGF-beta family
growth factor family	PDGF/VEGF growth factor family, Snake venom VEGF subfamily
growth factor family	PDGF/VEGF growth factor family, Snake venom VEGF subfamily
growth factor family	PDGF/VEGF growth factor family, Snake venom VEGF subfamily
growth factor family	PDGF/VEGF growth factor family
growth factor family	PDGF/VEGF growth factor family
Insulin-like growth factor-binding protein	Insulin family
Insulin-like growth factor-binding protein
L-amino acid oxidase	Flavin monoamine oxidase family, FIG1 subfamily
L-amino acid oxidase	Flavin monoamine oxidase family, FIG1 subfamily
L-amino acid oxidase	Flavin monoamine oxidase family, FIG1 subfamily
L-amino acid oxidase	Flavin monoamine oxidase family, FIG1 subfamily
L-amino acid oxidase	Flavin monoamine oxidase family, FIG1 subfamily
L-amino acid oxidase	Flavin monoamine oxidase family, FIG1 subfamily
L-amino acid oxidase	Flavin monoamine oxidase family, FIG1 subfamily
L-amino acid oxidase	Flavin monoamine oxidase family, FIG1 subfamily
L-amino acid oxidase	Flavin monoamine oxidase family, FIG1 subfamily
L-amino acid oxidase	Flavin monoamine oxidase family, FIG1 subfamily
L-amino acid oxidase	Flavin monoamine oxidase family, FIG1 subfamily
L-amino acid oxidase	Flavin monoamine oxidase family, FIG1 subfamily
Lipolysis-activating peptide	Long (3 C-C) scorpion toxin superfamily
Lipolysis-activating peptide	Long (3 C-C) scorpion toxin superfamily
Lipolysis-activating peptide	Long (3 C-C) scorpion toxin superfamily
Lipolysis-activating peptide	Long (3 C-C) scorpion toxin superfamily
Neurotoxin family	Neurotoxin 20 family
Neurotoxin family	Neurotoxin 19 (CSTX) family, 08 (U8-Lctx) subfamily
Neurotoxin family	Neurotoxin 20 family
Neurotoxin family	Conotoxin B superfamily
Neurotoxin family	Phospholipase A2 family, Group IX subfamily
Neurotoxin family	Conopeptide P-like superfamily
Neurotoxin family	Conopeptide P-like superfamily
Neurotoxin family	Conopeptide P-like superfamily
Neurotoxin family	Conopeptide P-like superfamily
Neurotoxin family	Conopeptide P-like superfamily
Neurotoxin family	Conopeptide P-like superfamily
Neurotoxin family	Conotoxin A superfamily
Nucleotidase family	5'-nucleotidase family
Nucleotidase family	5'-nucleotidase family
Nucleotidase family	5'-nucleotidase family
other venom protein	Non-disulfide-bridged peptide (NDBP) superfamily, Medium-length antimicrobial peptide (group 3) family
other venom protein	SNTX/VTX toxin family
other venom protein
other venom protein	Non-disulfide-bridged peptide (NDBP) superfamily
other venom protein	Bradykinin-related peptide family
other venom protein	Venom complement C3 homolog family
other venom protein
other venom protein	CREC family
other venom protein	Hemolin family
other venom protein	Calycin superfamily, Lipocalin family
other venom protein	Natterin family
other venom protein
other venom protein
other venom protein	Ficolin lectin family, Veficolin subfamily
other venom protein	Ficolin lectin family, Veficolin subfamily
other venom protein	Ficolin lectin family, Veficolin subfamily
other venom protein	Ficolin lectin family, Veficolin subfamily
other venom protein	O2 superfamily
other venom protein	EGF domain peptide family
other venom protein	EGF domain peptide family
other venom protein	Venom complement C3 homolog family
other venom protein	Ohanin/vespryn family
other venom protein	Venom waprin family
other venom protein	EGF domain peptide family
other venom protein	Jellyfish toxin family, Type II subfamily
other venom protein	Transferrin family
other venom protein	TCTP family
other venom protein
other venom protein	Ficolin lectin family, Veficolin subfamily
other venom protein	Venom complement C3 homolog family
other venom protein	Venom waprin family
other venom protein	Venom waprin family
other venom protein
other venom protein	Vasopressin/oxytocin family
other venom protein
other venom protein	Peptidase S1 family, Snake venom subfamily
other venom protein	Peptidase S1 family, Snake venom subfamily
other venom protein	Glycoprotein hormones subunit beta family
other venom protein	EGF domain peptide family
other venom protein
other venom protein	AVIT (prokineticin) family
other venom protein	AVIT (prokineticin) family
other venom protein	Scorpion La1-like peptide family
other venom protein
other venom protein
other venom protein
other venom protein
other venom protein
other venom protein	Non-disulfide-bridged peptide (NDBP) superfamily
other venom protein
other venom protein
other venom protein
other venom protein
other venom protein	Venom complement C3 homolog family
other venom protein	Venom complement C3 homolog family
other venom protein
other venom protein
other venom protein	Non-disulfide-bridged peptide (NDBP) superfamily
other venom protein	Peroxiredoxin family, AhpC/Prx1 subfamily
other venom protein	Venom Kunitz-type family, Sea anemone type 2 potassium channel toxin subfamily
other venom protein	DNase II family
other venom protein	AVIT (prokineticin) family
other venom protein	Protein families
other venom protein
other venom protein	Type-B carboxylesterase/lipase family
oxidase family	Multicopper oxidase family
oxidase family	Multicopper oxidase family
oxidase family	Multicopper oxidase family
oxidase family	Multicopper oxidase family
Peptidase family	Peptidase A1 family
Peptidase family	Peptidase M13 family
Peptidase family	Peptidase S1 family, Snake venom subfamily
Peptidase family	Peptidase S1 family, Snake venom subfamily
Peptidase family	Venom metalloproteinase (M12B) family, P-III subfamily, P-IIId sub-subfamily
Peptidase family	Peptidase S1 family, Snake venom subfamily
Peptidase family	Peptidase S1 family, Snake venom subfamily
Peptidase family	Peptidase S1 family, Snake venom subfamily
Peptidase family	Peptidase S1 family, Snake venom subfamily
Peptidase family	Peptidase S1 family, Snake venom subfamily
Peptidase family	Peptidase S1 family, Snake venom subfamily
Peptidase family	Peptidase S1 family
Peptidase family	Peptidase S1 family, Kallikrein subfamily
Peptidase family	Peptidase S1 family
Peptidase family	Peptidase S1 family, Snake venom subfamily
Peptidase family	Peptidase S1 family, Snake venom subfamily
Peptidase family	Peptidase S1 family, Snake venom subfamily
Peptidase family	Peptidase S1 family, Snake venom subfamily
Peptidase family	Peptidase S1 family, Snake venom subfamily
Peptidase family	Peptidase S1 family, Snake venom subfamily
Peptidase family	Peptidase S1 family, Snake venom subfamily
Peptidase family	Peptidase S1 family, Snake venom subfamily
Peptidase family	Peptidase S1 family, Snake venom subfamily
Peptidase family	Peptidase S1 family, Snake venom subfamily
Peptidase family	Peptidase S1 family, Snake venom subfamily
Peptidase family	Peptidase S10 family
Peptidase family	Peptidase S1 family, CLIP subfamily
Peptidase family	Peptidase S1 family
Peptidase family	Peptidase S1 family
phosphatase family	Histidine acid phosphatase family
phosphatase family	Damage-control phosphatase family, Sugar phosphate phosphatase III subfamily
phospholipase family	Arthropod phospholipase D family, Class II subfamily
phospholipase family	Arthropod phospholipase D family, Class II subfamily
phospholipase family	Phospholipase A2 family, Group II subfamily, K49 sub-subfamily
phospholipase family	Phospholipase A2 family, Group III subfamily
phospholipase family	AB hydrolase superfamily, Lipase family
phospholipase family	AB hydrolase superfamily, Lipase family
phospholipase family	AB hydrolase superfamily, Lipase family
phospholipase family	Phospholipase A2 family, Group III subfamily
phospholipase family	Phospholipase A2 family, Group III subfamily
phospholipase family	Phospholipase A2 family
phospholipase family	Phospholipase A2 family, Group III subfamily
phospholipase family	Phospholipase A2 family, Group III subfamily
phospholipase family	Phospholipase A2 family
phospholipase family	Phospholipase A2 family
phospholipase family	Phospholipase A2 family, Group III subfamily
phospholipase family	Phospholipase A2 family, Group III subfamily
phospholipase family	Phospholipase A2 family
phospholipase family	Phospholipase B-like family
phospholipase family	Phospholipase B-like family
phospholipase family	AB hydrolase superfamily, Lipase family
phospholipase family	AB hydrolase superfamily, Lipase family
phospholipase family	Nucleotide pyrophosphatase/phosphodiesterase family
phospholipase family	Nucleotide pyrophosphatase/phosphodiesterase family
phospholipase family	Nucleotide pyrophosphatase/phosphodiesterase family
phospholipase family	Nucleotide pyrophosphatase/phosphodiesterase family
phospholipase family	Nucleotide pyrophosphatase/phosphodiesterase family
potassium channel toxin	Venom Kunitz-type family, Sea anemone type 2 potassium channel toxin subfamily
potassium channel toxin	Venom Kunitz-type family, Sea anemone type 2 potassium channel toxin subfamily
potassium channel toxin	Venom Kunitz-type family, Sea anemone type 2 potassium channel toxin subfamily
potassium channel toxin	Venom Kunitz-type family, Sea anemone type 2 potassium channel toxin subfamily
potassium channel toxin	Venom Kunitz-type family, Sea anemone type 2 potassium channel toxin subfamily
potassium channel toxin	Venom Kunitz-type family, Sea anemone type 2 potassium channel toxin subfamily
potassium channel toxin	Venom Kunitz-type family, Sea anemone type 2 potassium channel toxin subfamily
potassium channel toxin	Long chain scorpion toxin family, Class 2 subfamily
potassium channel toxin	Venom Kunitz-type family, Sea anemone type 2 potassium channel toxin subfamily
serine protease inhibitor	Venom Kunitz-type family, Sea anemone type 2 potassium channel toxin subfamily
serine protease inhibitor	Serine protease inhibitor-like (TIL domain-containing) family
serine protease inhibitor	Serine protease inhibitor-like (TIL domain-containing) family
serine protease inhibitor	Serine protease inhibitor-like (TIL domain-containing) family
serine protease inhibitor	Venom Kunitz-type family
serine protease inhibitor	Venom Kunitz-type family
serine protease inhibitor	Venom Kunitz-type family
serine protease inhibitor	Venom Kunitz-type family, Scorpion delta-Ktx subfamily, Delta-Ktx 3 sub-subfamily
serine protease inhibitor	Venom Kunitz-type family
serine protease inhibitor	Venom Kunitz-type family
serine protease inhibitor	Serine protease inhibitor-like (TIL domain-containing) family
serine protease inhibitor	Serine protease inhibitor-like (TIL domain-containing) family
sodium channel inhibitor family	Long (4 C-C) scorpion toxin superfamily, Sodium channel inhibitor family, Beta subfamily
sodium channel inhibitor family	Long (4 C-C) scorpion toxin superfamily, Sodium channel inhibitor family, Beta subfamily
sodium channel inhibitor family	Long (4 C-C) scorpion toxin superfamily, Sodium channel inhibitor family, Beta subfamily
sodium channel inhibitor family	Long (4 C-C) scorpion toxin superfamily, Sodium channel inhibitor family, Beta subfamily
sodium channel inhibitor family	Long (4 C-C) scorpion toxin superfamily, Sodium channel inhibitor family, Beta subfamily
sodium channel inhibitor family	Long (4 C-C) scorpion toxin superfamily, Sodium channel inhibitor family, Beta subfamily
sodium channel inhibitor family	Long (4 C-C) scorpion toxin superfamily, Sodium channel inhibitor family
sodium channel inhibitor family	Long (4 C-C) scorpion toxin superfamily, Sodium channel inhibitor family
sodium channel inhibitor family	Long (3 C-C) scorpion toxin superfamily, Sodium channel inhibitor family
sodium channel inhibitor family	Long (4 C-C) scorpion toxin superfamily, Sodium channel inhibitor family, Alpha subfamily
sodium channel inhibitor family	Long (4 C-C) scorpion toxin superfamily, Sodium channel inhibitor family, Alpha subfamily
sodium channel inhibitor family	Long (4 C-C) scorpion toxin superfamily, Sodium channel inhibitor family, Alpha subfamily
sodium channel inhibitor family	Long (4 C-C) scorpion toxin superfamily, Sodium channel inhibitor family, Beta subfamily
sodium channel inhibitor family	Long (4 C-C) scorpion toxin superfamily, Sodium channel inhibitor family, Alpha subfamily
sodium channel inhibitor family	Long (4 C-C) scorpion toxin superfamily, Sodium channel inhibitor family, Alpha subfamily
sodium channel inhibitor family	Long (4 C-C) scorpion toxin superfamily, Sodium channel inhibitor family, Alpha subfamily
sodium channel inhibitor family	Long (4 C-C) scorpion toxin superfamily, Sodium channel inhibitor family, Alpha subfamily
sodium channel inhibitor family	Long (4 C-C) scorpion toxin superfamily, Sodium channel inhibitor family, Alpha subfamily
sodium channel inhibitor family	Long (4 C-C) scorpion toxin superfamily, Sodium channel inhibitor family, Beta subfamily
venom lectin family	True venom lectin family
venom lectin family	Snaclec family
venom lectin family	Snaclec family
venom lectin family	Snaclec family
venom lectin family	Snaclec family
venom lectin family	Snaclec family
venom lectin family	True venom lectin family
venom lectin family	True venom lectin family
venom lectin family	True venom lectin family
venom lectin family	True venom lectin family
venom lectin family	True venom lectin family
venom lectin family	True venom lectin family
venom lectin family	True venom lectin family
venom lectin family	True venom lectin family
Venom metalloproteinase (M12B) family
Venom metalloproteinase (M12B) family	Venom metalloproteinase (M12B) family
Venom metalloproteinase (M12B) family	Venom metalloproteinase (M12B) family
Venom metalloproteinase (M12B) family	Venom metalloproteinase (M12B) family
Venom metalloproteinase (M12B) family	Venom metalloproteinase (M12B) family
Venom metalloproteinase (M12B) family	Venom metalloproteinase (M12B) family
Venom metalloproteinase (M12B) family	Venom metalloproteinase (M12B) family
Venom metalloproteinase (M12B) family	Venom metalloproteinase (M12B) family
Venom metalloproteinase (M12B) family	Venom metalloproteinase (M12B) family, P-I subfamily
Venom metalloproteinase (M12B) family	Venom metalloproteinase (M12B) family, P-I subfamily
Venom metalloproteinase (M12B) family	Venom metalloproteinase (M12B) family, P-I subfamily
Venom metalloproteinase (M12B) family	Venom metalloproteinase (M12B) family, P-I subfamily
Venom metalloproteinase (M12B) family	Venom metalloproteinase (M12B) family, P-I subfamily
Venom metalloproteinase (M12B) family	Venom metalloproteinase (M12B) family, P-I subfamily
Venom metalloproteinase (M12B) family	Venom metalloproteinase (M12B) family, P-I subfamily
Venom metalloproteinase (M12B) family	Venom metalloproteinase (M12B) family, P-I subfamily
Venom metalloproteinase (M12B) family	Venom metalloproteinase (M12B) family, P-I subfamily
Venom metalloproteinase (M12B) family	Venom metalloproteinase (M12B) family, P-I subfamily
Venom metalloproteinase (M12B) family	Venom metalloproteinase (M12B) family, P-I subfamily
Venom metalloproteinase (M12B) family	Venom metalloproteinase (M12B) family, P-II subfamily, P-IId sub-subfamily
Venom metalloproteinase (M12B) family	Venom metalloproteinase (M12B) family, P-II subfamily, P-IIa sub-subfamily
Venom metalloproteinase (M12B) family	Venom metalloproteinase (M12B) family, P-II subfamily, P-IIe sub-subfamily
Venom metalloproteinase (M12B) family	Venom metalloproteinase (M12B) family, P-II subfamily, P-IIa sub-subfamily
Venom metalloproteinase (M12B) family	Venom metalloproteinase (M12B) family, P-II subfamily, P-IIa sub-subfamily
Venom metalloproteinase (M12B) family	Venom metalloproteinase (M12B) family, P-III subfamily, P-IIIc sub-subfamily
Venom metalloproteinase (M12B) family	Venom metalloproteinase (M12B) family, P-III subfamily, P-IIIa sub-subfamily
Venom metalloproteinase (M12B) family	Venom metalloproteinase (M12B) family, P-III subfamily
Venom metalloproteinase (M12B) family	Venom metalloproteinase (M12B) family, P-III subfamily, P-IIIa sub-subfamily
Venom metalloproteinase (M12B) family	Venom metalloproteinase (M12B) family, P-III subfamily, P-IIIa sub-subfamily
Venom metalloproteinase (M12B) family	Venom metalloproteinase (M12B) family, P-III subfamily, P-IIIa sub-subfamily
Venom metalloproteinase (M12B) family	Venom metalloproteinase (M12B) family, P-III subfamily
Venom metalloproteinase (M12B) family	Venom metalloproteinase (M12B) family, P-III subfamily
Venom metalloproteinase (M12B) family	Venom metalloproteinase (M12B) family, P-III subfamily, P-IIIc sub-subfamily
Venom metalloproteinase (M12B) family	Venom metalloproteinase (M12B) family, P-III subfamily, P-IIIa sub-subfamily
Venom metalloproteinase (M12B) family	Venom metalloproteinase (M12B) family, P-III subfamily, P-IIIa sub-subfamily
Venom metalloproteinase (M12B) family	Venom metalloproteinase (M12B) family, P-III subfamily, P-IIIa sub-subfamily
Venom metalloproteinase (M12B) family	Venom metalloproteinase (M12B) family, P-III subfamily, P-IIIa sub-subfamily
Venom metalloproteinase (M12B) family	Venom metalloproteinase (M12B) family, P-III subfamily, P-IIIa sub-subfamily
Venom metalloproteinase (M12B) family	Venom metalloproteinase (M12B) family, P-III subfamily, P-IIIa sub-subfamily
Venom metalloproteinase (M12B) family	Venom metalloproteinase (M12B) family, P-III subfamily, P-IIIa sub-subfamily
Venom metalloproteinase (M12B) family	Venom metalloproteinase (M12B) family, P-III subfamily, P-IIIc sub-subfamily
Venom metalloproteinase (M12B) family	Venom metalloproteinase (M12B) family, P-III subfamily
Venom metalloproteinase (M12B) family	Venom metalloproteinase (M12B) family, P-II subfamily, P-IIb sub-subfamily
Venom peptidase family	Peptidase S9B family, DPPIV subfamily
Venom peptidase family	Peptidase S9B family, DPPIV subfamily

## Sheet: count
other venom protein	65
venom metalloproteinase (M12B) family	43
peptidase family	31
phospholipase family	26
CRISP family	25
sodium channel inhibitor family	19
venom lectin family	14
calcium channel inhibitor	13
L-amino acid oxidase	12
neurotoxin family	12
serine protease inhibitor	12
alpha-latrocrustotoxin	10
potassium channel toxin	9
growth factor family	7
calcium binding proteins	4
glutaminyl-peptide cyclotransferase	4
lipolysis-activating peptide	4
oxidase family	4
carboxylesterase/lipase family	3
nucleotidase family	3
cystatin family	2
glycosyl hydrolase family	2
Insulin-like growth factor-binding protein	2
phosphatase family	2
chloride channel inhibitor	1
venom hyaluronidase	1
